# Supplementary material for: Ethyl (2S,4R)-4-(4-bromo­phen­yl)-2-hydr­oxy-5,10-dioxo-3,4,5,10-tetra­hydro-2H-benzo[g]chromene-2-carboxyl­ate
Source: Acta Crystallogr Sect E Struct Rep Online. 2010 Jan 16;66(Pt 2):o388. doi: 10.1107/S1600536810001315 (PMC2979899; doi:10.1107/S1600536810001315)
Supplement: Supplementary file 1 [file e-66-0o388-sup1.cif]

##############################################################################
###                                                                        ###
###        Electronic paper (Acta Crystallographica Section E)             ###
###                                                                        ###
##############################################################################
#                                                                            #
# This CIF contains the data in a paper accepted for publication in Acta     #
# Crystallographica Section E. It conforms to the requirements of Notes      #
# for Authors for Section E, and has been peer reviewed under the auspices   #
# of the IUCr Commission on Journals.                                        #
#                                                                            #
# Full details of the Crystallographic Information File format               #
# are given in the paper "The Crystallographic Information File (CIF):       #
# a New Standard Archive File for Crystallography" by S. R. Hall, F. H.      #
# Allen and I. D. Brown [Acta Cryst. (1991), A47, 655-685].                  #
#                                                                            #
# The current version of the core CIF dictionary is obtainable from          #
# ftp://ftp.iucr.org/pub/cif_core.dic. The current version number is 2.4.    #
#                                                                            #
# Software is freely available for graphical display of the structure(s) in  #
# this CIF.  For information consult the CIF home page http://www.iucr.org/  #
# cif/home.html                                                              #
#                                                                            #
# This file may be used for bona fide research purposes within the           #
# scientific community so long as proper attribution is given to the journal # 
# article from which it was obtained.                                        #
#                                                                            #
##############################################################################
                                             
data_global
_audit_creation_method     SHELXL-97
_journal_date_recd_electronic     2009-12-23
_journal_date_accepted     2010-01-11
_journal_name_full     'Acta Crystallographica, Section E'
_journal_year     2010
_journal_volume     66
_journal_issue      2
_journal_page_first     o388
_journal_page_last     o388
_journal_paper_category     QO
_journal_coeditor_code     ZQ2026
_publ_contact_author_name     'Mr. Yifeng Wang'
_publ_contact_author_address
;
State Key Laboratory Breeding Base of Green Chemistry-Synthesis Technology
Zhejiang University of Technology
Hangzhou
310014
People's Republic of China
;
_publ_contact_author_email     'yifengwang108@gmail.com'
_publ_contact_author_fax     '86 571 88320066'
_publ_contact_author_phone     '86 571 88320609'
_publ_section_title
;\
Ethyl
(2<i>S</i>,4<i>R</i>)-4-(4-bromophenyl)-2-hydroxy-5,10-dioxo-3,4,5,10-\
tetrahydro-2<i>H</i>-benzo[<i>g</i>]chromene-2-carboxylate
;
loop_
    _publ_author_name
    _publ_author_address
    'Wei Zhang'
;
State Key Laboratory Breeding Base of Green Chemistry--Synthesis Technology
Zhejiang University of Technology
Hangzhou 310014
People's Republic of China
;
    'Yifeng Wang'
;
State Key Laboratory Breeding Base of Green Chemistry--Synthesis Technology
Zhejiang University of Technology
Hangzhou 310014
People's Republic of China
;
    'Guangcun Zhang'
;
State Key Laboratory Breeding Base of Green Chemistry--Synthesis Technology
Zhejiang University of Technology
Hangzhou 310014
People's Republic of China
;
    'Xiangsheng Xu'
;
State Key Laboratory Breeding Base of Green Chemistry--Synthesis Technology
Zhejiang University of Technology
Hangzhou 310014
People's Republic of China
;
_chemical_name_systematic
;\
Ethyl
(2<i>S</i>,4<i>R</i>)-4-(4-bromophenyl)-2-hydroxy-5,10-dioxo-3,4,5,10-\
tetrahydro-2<i>H</i>-benzo[<i>g</i>]chromene-2-carboxylate
;
data_I
_chemical_name_systematic
;
Ethyl (2<i>S</i>,4<i>R</i>)-4-(4-bromophenyl)-2-hydroxy-5,10-dioxo-3,4,5,10-
tetrahydro-2<i>H</i>-benzo[<i>g</i>]chromene-2-carboxylate
;
_chemical_name_common     ?
_chemical_formula_moiety     'C22 H17 Br O6'
_chemical_formula_sum     'C22 H17 Br O6'
_chemical_formula_iupac     'C22 H17 Br O6'
_chemical_formula_weight     457.27
_chemical_melting_point     ?
_symmetry_cell_setting     monoclinic
_symmetry_space_group_name_H-M     'P 21'
_symmetry_space_group_name_Hall     'P 2yb'
loop_
    _symmetry_equiv_pos_as_xyz
    'x, y, z'
    '-x, y+1/2, -z'
_cell_length_a     8.2993(6)
_cell_length_b     9.9445(7)
_cell_length_c     12.4884(10)
_cell_angle_alpha     90.00
_cell_angle_beta     96.323(2)
_cell_angle_gamma     90.00
_cell_volume     1024.43(13)
_cell_formula_units_Z     2
_cell_measurement_reflns_used     6026
_cell_measurement_theta_min     3.1
_cell_measurement_theta_max     27.4
_cell_measurement_temperature     296.0(10)
_exptl_crystal_description     'block'
_exptl_crystal_colour     'yellow'
_exptl_crystal_size_max     0.32
_exptl_crystal_size_mid     0.30
_exptl_crystal_size_min     0.28
_exptl_crystal_density_diffrn     1.482
_exptl_crystal_density_meas     ?
_exptl_crystal_density_method     'not measured'
_exptl_crystal_F_000     464
_exptl_absorpt_coefficient_mu     2.042
_exptl_absorpt_correction_type     multi-scan
_exptl_absorpt_process_details     '(ABSCOR; Higashi, 1995)'
_exptl_absorpt_correction_T_min     0.5201
_exptl_absorpt_correction_T_max     0.5645
_exptl_special_details
;
;
_diffrn_ambient_temperature     296.0(10)
_diffrn_radiation_type     MoK\a
_diffrn_radiation_wavelength     0.71073
_diffrn_radiation_source     'rolling anode'
_diffrn_radiation_monochromator     graphite
_diffrn_measurement_device_type     'Rigaku R-AXIS RAPID'
_diffrn_measurement_method     \w
_diffrn_detector_area_resol_mean     10.00
_diffrn_reflns_number     9887
_diffrn_reflns_av_R_equivalents     0.0358
_diffrn_reflns_av_sigmaI/netI     0.0672
_diffrn_reflns_theta_min     3.11
_diffrn_reflns_theta_max     27.44
_diffrn_reflns_theta_full     27.44
_diffrn_measured_fraction_theta_max     0.997
_diffrn_measured_fraction_theta_full     0.997
_diffrn_reflns_limit_h_min     -10
_diffrn_reflns_limit_h_max     9
_diffrn_reflns_limit_k_min     -12
_diffrn_reflns_limit_k_max     12
_diffrn_reflns_limit_l_min     -16
_diffrn_reflns_limit_l_max     16
_diffrn_standards_number     ?
_diffrn_standards_interval_count     ?
_diffrn_standards_interval_time     ?
_diffrn_standards_decay_%     ?
_refine_special_details
;
Refinement of <i>F</i>^2^ against ALL reflections. The weighted <i>R</i>-factor
<i>wR</i> and goodness of fit <i>S</i> are based on <i>F</i>^2^, conventional
<i>R</i>-factors <i>R</i> are based on <i>F</i>, with <i>F</i> set to zero for
negative <i>F</i>^2^. The threshold expression of <i>F</i>^2^ >
\s(<i>F</i>^2^) is used only for calculating <i>R</i>-factors(gt) <i>etc</i>.
and is not relevant to the choice of reflections for refinement.
<i>R</i>-factors based on <i>F</i>^2^ are statistically about twice as large
as those based on <i>F</i>, and <i>R</i>- factors based on ALL data will be
even larger.
;
_reflns_number_total     4549
_reflns_number_gt     2257
_reflns_threshold_expression     I>2\s(I)
_refine_ls_structure_factor_coef     Fsqd
_refine_ls_matrix_type     full
_refine_ls_R_factor_all     0.1084
_refine_ls_R_factor_gt     0.0371
_refine_ls_wR_factor_gt     0.0830
_refine_ls_wR_factor_ref     0.1220
_refine_ls_goodness_of_fit_ref     1.002
_refine_ls_restrained_S_all     1.002
_refine_ls_number_reflns     4549
_refine_ls_number_parameters     273
_refine_ls_number_restraints     3
_refine_ls_hydrogen_treatment     constr
_refine_ls_weighting_scheme     calc
_refine_ls_weighting_details
         'calc w=1/[\s^2^(Fo^2^)+(0.0455P)^2^+0.1250P] where P=(Fo^2^+2Fc^2^)/3'
_atom_sites_solution_hydrogens     geom
_atom_sites_solution_primary     direct
_atom_sites_solution_secondary     difmap
_refine_ls_shift/su_max     0.000
_refine_ls_shift/su_mean     0.000
_refine_diff_density_max     0.299
_refine_diff_density_min     -0.372
_refine_ls_extinction_method     'SHELXL97 (Sheldrick, 2008)'
_refine_ls_extinction_coef     0.032(3)
_refine_ls_extinction_expression
                                  'Fc^*^=kFc[1+0.001xFc^2^\l^3^/sin(2\q)]^-1/4^'
_refine_ls_abs_structure_details     'Flack (1983), 2082 Friedel pairs'
_refine_ls_abs_structure_Flack     -0.008(11)
loop_
    _atom_type_symbol
    _atom_type_description
    _atom_type_scat_dispersion_real
    _atom_type_scat_dispersion_imag
    _atom_type_scat_source
    'C' 'C' 0.0033 0.0016
                         'International Tables Vol C Tables 4.2.6.8 and 6.1.1.4'
    'H' 'H' 0.0000 0.0000
                         'International Tables Vol C Tables 4.2.6.8 and 6.1.1.4'
    'O' 'O' 0.0106 0.0060
                         'International Tables Vol C Tables 4.2.6.8 and 6.1.1.4'
    'Br' 'Br' -0.2901 2.4595
                         'International Tables Vol C Tables 4.2.6.8 and 6.1.1.4'
_computing_data_collection     'PROCESS-AUTO (Rigaku, 2006)'
_computing_cell_refinement     'PROCESS-AUTO (Rigaku, 2006)'
_computing_data_reduction     'CrystalStructure (Rigaku, 2007)'
_computing_structure_solution     'SHELXS97 (Sheldrick, 2008)'
_computing_structure_refinement     'SHELXL97 (Sheldrick, 2008)'
_computing_molecular_graphics     'ORTEP-3 for windows (Farrugia, 1997)'
_computing_publication_material     'WinGX (Farrugia, 1999)'
loop_
    _atom_site_type_symbol
    _atom_site_label
    _atom_site_fract_x
    _atom_site_fract_y
    _atom_site_fract_z
    _atom_site_U_iso_or_equiv
    _atom_site_adp_type
    _atom_site_calc_flag
    _atom_site_refinement_flags
    _atom_site_occupancy
    _atom_site_disorder_assembly
    _atom_site_disorder_group
    Br Br1 0.33160(10) 0.08140(7) 0.99547(5) 0.1284(4) Uani d . 1 . .
    O O2 0.4425(4) 0.3938(3) 0.2686(3) 0.0777(8) Uani d . 1 . .
    O O3 0.5431(3) 0.4731(3) 0.4648(2) 0.0672(7) Uani d . 1 A .
    O O1 0.0040(4) 0.4443(3) 0.5476(3) 0.0859(10) Uani d . 1 . .
    O O5 0.6613(4) 0.2659(3) 0.5810(3) 0.0889(10) Uani d . 1 . .
    C C9 0.1656(5) 0.3695(4) 0.2984(4) 0.0611(10) Uani d . 1 . .
    O O4 0.7341(3) 0.5933(3) 0.5658(3) 0.0775(8) Uani d . 1 A .
    H H4 0.8167 0.5502 0.5593 0.093 Uiso calc R 1 . .
    C C1 0.3205(5) 0.5027(4) 0.6295(3) 0.0570(10) Uani d . 1 . .
    H H1 0.2390 0.5695 0.6443 0.068 Uiso calc R 1 . .
    O O6 0.7358(5) 0.3924(4) 0.7236(3) 0.1036(12) Uani d D 1 . .
    C C11 0.3827(5) 0.4427(4) 0.4456(3) 0.0538(10) Uani d . 1 . .
    C C12 0.6071(5) 0.5058(4) 0.5745(4) 0.0606(10) Uani d . 1 . .
    C C4 0.0525(5) 0.3817(4) 0.3718(3) 0.0590(10) Uani d . 1 . .
    C C2 0.2738(5) 0.4529(4) 0.5170(3) 0.0531(9) Uani d . 1 . .
    C C14 0.3196(4) 0.3945(4) 0.7159(3) 0.0569(10) Uani d . 1 . .
    C C15 0.3232(6) 0.4341(4) 0.8218(4) 0.0771(13) Uani d . 1 . .
    H H15 0.3219 0.5255 0.8375 0.093 Uiso calc R 1 . .
    C C13 0.4825(4) 0.5773(5) 0.6336(3) 0.0615(9) Uani d . 1 A .
    H H13A 0.4633 0.6660 0.6025 0.074 Uiso calc R 1 . .
    H H13B 0.5261 0.5890 0.7083 0.074 Uiso calc R 1 . .
    C C8 0.1163(7) 0.3247(5) 0.1949(4) 0.0797(13) Uani d . 1 . .
    H H8 0.1922 0.3135 0.1461 0.096 Uiso calc R 1 . .
    C C7 -0.0437(7) 0.2971(5) 0.1644(4) 0.0874(15) Uani d . 1 . .
    H H7 -0.0758 0.2688 0.0943 0.105 Uiso calc R 1 . .
    C C19 0.3191(5) 0.2591(4) 0.6952(4) 0.0629(11) Uani d . 1 . .
    H H19 0.3151 0.2295 0.6243 0.076 Uiso calc R 1 . .
    C C3 0.1041(5) 0.4276(4) 0.4823(4) 0.0630(11) Uani d . 1 . .
    C C10 0.3394(5) 0.4014(4) 0.3315(4) 0.0618(11) Uani d . 1 . .
    C C20 0.6695(5) 0.3722(5) 0.6254(4) 0.0685(11) Uani d . 1 A .
    C C5 -0.1090(5) 0.3531(4) 0.3391(4) 0.0707(11) Uani d . 1 . .
    H H5 -0.1852 0.3627 0.3879 0.085 Uiso calc R 1 . .
    C C6 -0.1585(6) 0.3107(5) 0.2360(4) 0.0795(14) Uani d . 1 . .
    H H6 -0.2670 0.2915 0.2148 0.095 Uiso calc R 1 . .
    C C16 0.3287(6) 0.3430(5) 0.9056(4) 0.0887(14) Uani d . 1 . .
    H H16 0.3334 0.3723 0.9766 0.106 Uiso calc R 1 . .
    C C18 0.3245(5) 0.1658(4) 0.7774(4) 0.0755(13) Uani d . 1 . .
    H H18 0.3264 0.0744 0.7616 0.091 Uiso calc R 1 . .
    C C17 0.3270(6) 0.2071(5) 0.8817(4) 0.0789(13) Uani d . 1 . .
    C C21A 0.8604(17) 0.2834(14) 0.7646(12) 0.132(5) Uani d PD 0.640(10) A 1
    H H21A 0.8698 0.2138 0.7112 0.159 Uiso calc PR 0.640(10) A 1
    H H21B 0.9665 0.3215 0.7868 0.159 Uiso calc PR 0.640(10) A 1
    C C22A 0.7845(17) 0.2353(15) 0.8537(12) 0.147(4) Uani d PD 0.640(10) A 1
    H H22A 0.8593 0.1800 0.8983 0.221 Uiso calc PR 0.640(10) A 1
    H H22B 0.6907 0.1833 0.8280 0.221 Uiso calc PR 0.640(10) A 1
    H H22C 0.7523 0.3101 0.8950 0.221 Uiso calc PR 0.640(10) A 1
    C C21B 0.763(3) 0.2550(18) 0.780(3) 0.132(5) Uani d PD 0.360(10) A 2
    H H21C 0.6731 0.2300 0.8194 0.159 Uiso calc PR 0.360(10) A 2
    H H21D 0.7829 0.1840 0.7297 0.159 Uiso calc PR 0.360(10) A 2
    C C22B 0.903(3) 0.289(3) 0.849(2) 0.147(4) Uani d PD 0.360(10) A 2
    H H22D 0.8842 0.2739 0.9224 0.221 Uiso calc PR 0.360(10) A 2
    H H22E 0.9294 0.3819 0.8392 0.221 Uiso calc PR 0.360(10) A 2
    H H22F 0.9924 0.2339 0.8322 0.221 Uiso calc PR 0.360(10) A 2
loop_
    _atom_site_aniso_label
    _atom_site_aniso_U_11
    _atom_site_aniso_U_22
    _atom_site_aniso_U_33
    _atom_site_aniso_U_12
    _atom_site_aniso_U_13
    _atom_site_aniso_U_23
    Br1 0.2086(8) 0.0939(4) 0.0809(4) 0.0050(5) 0.0071(4) 0.0256(3)
    O2 0.0728(19) 0.096(2) 0.068(2) -0.0024(17) 0.0246(16) -0.0008(16)
    O3 0.0554(17) 0.0802(18) 0.067(2) -0.0018(14) 0.0092(14) 0.0006(15)
    O1 0.0552(17) 0.128(3) 0.075(2) 0.0008(16) 0.0111(17) -0.0089(19)
    O5 0.094(2) 0.0616(19) 0.109(3) 0.0086(17) 0.005(2) -0.0157(18)
    C9 0.063(3) 0.062(2) 0.057(3) -0.002(2) 0.002(2) 0.0062(19)
    O4 0.0591(16) 0.0631(16) 0.110(2) -0.0151(15) 0.0098(17) 0.004(2)
    C1 0.060(2) 0.051(2) 0.061(3) 0.0031(18) 0.011(2) -0.0041(18)
    O6 0.132(3) 0.079(2) 0.091(3) 0.025(2) -0.027(2) 0.006(2)
    C11 0.054(2) 0.052(2) 0.056(3) 0.0022(16) 0.006(2) 0.0052(17)
    C12 0.055(2) 0.058(2) 0.067(3) -0.0071(19) 0.002(2) -0.0010(19)
    C4 0.051(2) 0.062(2) 0.062(3) -0.0003(18) 0.000(2) 0.0078(19)
    C2 0.042(2) 0.055(2) 0.062(3) 0.0040(16) 0.0023(19) 0.0026(17)
    C14 0.062(2) 0.053(2) 0.055(3) -0.0003(19) 0.0055(19) -0.0066(18)
    C15 0.118(4) 0.053(2) 0.062(3) -0.006(2) 0.016(3) -0.004(2)
    C13 0.063(2) 0.0481(18) 0.073(3) -0.001(2) 0.0057(19) 0.001(2)
    C8 0.092(4) 0.094(3) 0.053(3) -0.003(3) 0.009(3) 0.001(2)
    C7 0.091(4) 0.103(4) 0.063(3) -0.008(3) -0.013(3) -0.005(3)
    C19 0.071(3) 0.058(2) 0.060(3) -0.0003(19) 0.009(2) -0.0053(19)
    C3 0.060(3) 0.064(2) 0.066(3) 0.0035(18) 0.010(2) -0.0004(19)
    C10 0.063(3) 0.057(2) 0.066(3) -0.002(2) 0.013(2) 0.010(2)
    C20 0.062(3) 0.065(3) 0.077(3) 0.004(2) 0.002(2) 0.000(2)
    C5 0.062(3) 0.077(3) 0.073(3) -0.006(2) 0.007(2) 0.002(2)
    C6 0.077(3) 0.082(3) 0.076(4) -0.007(2) -0.006(3) 0.003(3)
    C16 0.126(4) 0.085(3) 0.056(3) 0.002(3) 0.014(3) -0.012(2)
    C18 0.093(4) 0.057(3) 0.075(3) -0.003(2) 0.005(3) -0.001(2)
    C17 0.097(4) 0.073(3) 0.065(3) 0.004(2) 0.004(3) -0.005(2)
    C21A 0.160(14) 0.136(8) 0.092(7) -0.003(9) -0.021(10) 0.026(7)
    C22A 0.133(10) 0.180(12) 0.129(9) -0.002(9) 0.013(9) 0.027(9)
    C21B 0.160(14) 0.136(8) 0.092(7) -0.003(9) -0.021(10) 0.026(7)
    C22B 0.133(10) 0.180(12) 0.129(9) -0.002(9) 0.013(9) 0.027(9)
_geom_special_details
;
All e.s.d.'s (except the e.s.d. in the dihedral angle between two l.s. planes)
are estimated using the full covariance matrix. The cell e.s.d.'s are taken
into account individually in the estimation of e.s.d.'s in distances, angles
and torsion angles; correlations between e.s.d.'s in cell parameters are only
used when they are defined by crystal symmetry. An approximate (isotropic)
treatment of cell e.s.d.'s is used for estimating e.s.d.'s involving l.s.
planes.
;
loop_
    _geom_bond_atom_site_label_1
    _geom_bond_atom_site_label_2
    _geom_bond_site_symmetry_2
    _geom_bond_distance
    _geom_bond_publ_flag
    Br1 C17 . 1.889(5) ?
    O2 C10 . 1.226(5) ?
    O3 C11 . 1.360(5) ?
    O3 C12 . 1.451(5) ?
    O1 C3 . 1.238(5) ?
    O5 C20 . 1.192(5) ?
    C9 C8 . 1.386(6) ?
    C9 C4 . 1.387(6) ?
    C9 C10 . 1.490(6) ?
    O4 C12 . 1.380(5) ?
    O4 H4 . 0.8200 ?
    C1 C2 . 1.500(5) ?
    C1 C14 . 1.524(6) ?
    C1 C13 . 1.531(5) ?
    C1 H1 . 0.9800 ?
    O6 C20 . 1.304(5) ?
    O6 C21B . 1.541(12) ?
    O6 C21A . 1.546(11) ?
    C11 C2 . 1.341(6) ?
    C11 C10 . 1.489(6) ?
    C12 C13 . 1.513(6) ?
    C12 C20 . 1.538(6) ?
    C4 C5 . 1.387(6) ?
    C4 C3 . 1.472(6) ?
    C2 C3 . 1.450(6) ?
    C14 C19 . 1.371(5) ?
    C14 C15 . 1.377(6) ?
    C15 C16 . 1.381(6) ?
    C15 H15 . 0.9300 ?
    C13 H13A . 0.9700 ?
    C13 H13B . 0.9700 ?
    C8 C7 . 1.368(7) ?
    C8 H8 . 0.9300 ?
    C7 C6 . 1.384(7) ?
    C7 H7 . 0.9300 ?
    C19 C18 . 1.381(6) ?
    C19 H19 . 0.9300 ?
    C5 C6 . 1.374(7) ?
    C5 H5 . 0.9300 ?
    C6 H6 . 0.9300 ?
    C16 C17 . 1.383(6) ?
    C16 H16 . 0.9300 ?
    C18 C17 . 1.364(6) ?
    C18 H18 . 0.9300 ?
    C21A C22A . 1.420(13) ?
    C21A H21A . 0.9700 ?
    C21A H21B . 0.9700 ?
    C22A H22A . 0.9600 ?
    C22A H22B . 0.9600 ?
    C22A H22C . 0.9600 ?
    C21B C22B . 1.415(14) ?
    C21B H21C . 0.9700 ?
    C21B H21D . 0.9700 ?
    C22B H22D . 0.9600 ?
    C22B H22E . 0.9600 ?
    C22B H22F . 0.9600 ?
loop_
    _geom_angle_atom_site_label_1
    _geom_angle_atom_site_label_2
    _geom_angle_atom_site_label_3
    _geom_angle_site_symmetry_1
    _geom_angle_site_symmetry_3
    _geom_angle
    _geom_angle_publ_flag
    C11 O3 C12 . . 117.8(3) ?
    C8 C9 C4 . . 119.5(4) ?
    C8 C9 C10 . . 120.3(4) ?
    C4 C9 C10 . . 120.2(4) ?
    C12 O4 H4 . . 109.5 ?
    C2 C1 C14 . . 114.1(3) ?
    C2 C1 C13 . . 109.0(3) ?
    C14 C1 C13 . . 113.0(3) ?
    C2 C1 H1 . . 106.7 ?
    C14 C1 H1 . . 106.7 ?
    C13 C1 H1 . . 106.7 ?
    C20 O6 C21B . . 108.5(11) ?
    C20 O6 C21A . . 113.7(7) ?
    C2 C11 O3 . . 125.7(4) ?
    C2 C11 C10 . . 123.2(4) ?
    O3 C11 C10 . . 111.0(3) ?
    O4 C12 O3 . . 105.7(3) ?
    O4 C12 C13 . . 108.1(3) ?
    O3 C12 C13 . . 111.6(3) ?
    O4 C12 C20 . . 110.6(3) ?
    O3 C12 C20 . . 105.5(3) ?
    C13 C12 C20 . . 114.9(4) ?
    C9 C4 C5 . . 119.4(4) ?
    C9 C4 C3 . . 119.9(4) ?
    C5 C4 C3 . . 120.8(4) ?
    C11 C2 C3 . . 119.4(4) ?
    C11 C2 C1 . . 121.6(3) ?
    C3 C2 C1 . . 118.7(4) ?
    C19 C14 C15 . . 117.5(4) ?
    C19 C14 C1 . . 124.0(4) ?
    C15 C14 C1 . . 118.5(3) ?
    C14 C15 C16 . . 122.4(4) ?
    C14 C15 H15 . . 118.8 ?
    C16 C15 H15 . . 118.8 ?
    C12 C13 C1 . . 113.6(3) ?
    C12 C13 H13A . . 108.8 ?
    C1 C13 H13A . . 108.8 ?
    C12 C13 H13B . . 108.8 ?
    C1 C13 H13B . . 108.8 ?
    H13A C13 H13B . . 107.7 ?
    C7 C8 C9 . . 120.1(5) ?
    C7 C8 H8 . . 120.0 ?
    C9 C8 H8 . . 120.0 ?
    C8 C7 C6 . . 121.1(5) ?
    C8 C7 H7 . . 119.4 ?
    C6 C7 H7 . . 119.4 ?
    C14 C19 C18 . . 121.4(4) ?
    C14 C19 H19 . . 119.3 ?
    C18 C19 H19 . . 119.3 ?
    O1 C3 C2 . . 118.7(4) ?
    O1 C3 C4 . . 120.9(4) ?
    C2 C3 C4 . . 120.5(4) ?
    O2 C10 C11 . . 121.2(4) ?
    O2 C10 C9 . . 122.1(4) ?
    C11 C10 C9 . . 116.6(4) ?
    O5 C20 O6 . . 124.8(4) ?
    O5 C20 C12 . . 125.1(4) ?
    O6 C20 C12 . . 110.1(4) ?
    C6 C5 C4 . . 121.2(4) ?
    C6 C5 H5 . . 119.4 ?
    C4 C5 H5 . . 119.4 ?
    C5 C6 C7 . . 118.7(5) ?
    C5 C6 H6 . . 120.7 ?
    C7 C6 H6 . . 120.7 ?
    C15 C16 C17 . . 118.6(4) ?
    C15 C16 H16 . . 120.7 ?
    C17 C16 H16 . . 120.7 ?
    C17 C18 C19 . . 120.2(4) ?
    C17 C18 H18 . . 119.9 ?
    C19 C18 H18 . . 119.9 ?
    C18 C17 C16 . . 119.9(4) ?
    C18 C17 Br1 . . 121.0(4) ?
    C16 C17 Br1 . . 119.0(4) ?
    C22A C21A O6 . . 99.0(10) ?
    C22A C21A H21A . . 112.0 ?
    O6 C21A H21A . . 112.0 ?
    C22A C21A H21B . . 112.0 ?
    O6 C21A H21B . . 112.0 ?
    H21A C21A H21B . . 109.6 ?
    C22B C21B O6 . . 97.8(16) ?
    C22B C21B H21C . . 112.2 ?
    O6 C21B H21C . . 112.2 ?
    C22B C21B H21D . . 112.2 ?
    O6 C21B H21D . . 112.2 ?
    H21C C21B H21D . . 109.8 ?
    C21B C22B H22D . . 109.5 ?
    C21B C22B H22E . . 109.5 ?
    H22D C22B H22E . . 109.5 ?
    C21B C22B H22F . . 109.5 ?
    H22D C22B H22F . . 109.5 ?
    H22E C22B H22F . . 109.5 ?
loop_
    _geom_torsion_atom_site_label_1
    _geom_torsion_atom_site_label_2
    _geom_torsion_atom_site_label_3
    _geom_torsion_atom_site_label_4
    _geom_torsion_site_symmetry_1
    _geom_torsion_site_symmetry_2
    _geom_torsion_site_symmetry_3
    _geom_torsion_site_symmetry_4
    _geom_torsion
    _geom_torsion_publ_flag
    C12 O3 C11 C2 . . . . 7.0(5) ?
    C12 O3 C11 C10 . . . . -175.6(3) ?
    C11 O3 C12 O4 . . . . -150.5(3) ?
    C11 O3 C12 C13 . . . . -33.2(4) ?
    C11 O3 C12 C20 . . . . 92.3(4) ?
    C8 C9 C4 C5 . . . . -2.1(6) ?
    C10 C9 C4 C5 . . . . 179.3(4) ?
    C8 C9 C4 C3 . . . . 179.2(4) ?
    C10 C9 C4 C3 . . . . 0.6(5) ?
    O3 C11 C2 C3 . . . . 174.9(3) ?
    C10 C11 C2 C3 . . . . -2.3(5) ?
    O3 C11 C2 C1 . . . . 0.8(6) ?
    C10 C11 C2 C1 . . . . -176.3(3) ?
    C14 C1 C2 C11 . . . . -109.5(4) ?
    C13 C1 C2 C11 . . . . 18.0(5) ?
    C14 C1 C2 C3 . . . . 76.5(4) ?
    C13 C1 C2 C3 . . . . -156.1(3) ?
    C2 C1 C14 C19 . . . . 16.4(5) ?
    C13 C1 C14 C19 . . . . -108.9(4) ?
    C2 C1 C14 C15 . . . . -165.1(4) ?
    C13 C1 C14 C15 . . . . 69.5(5) ?
    C19 C14 C15 C16 . . . . 1.0(7) ?
    C1 C14 C15 C16 . . . . -177.6(4) ?
    O4 C12 C13 C1 . . . . 168.5(3) ?
    O3 C12 C13 C1 . . . . 52.7(4) ?
    C20 C12 C13 C1 . . . . -67.4(4) ?
    C2 C1 C13 C12 . . . . -44.0(4) ?
    C14 C1 C13 C12 . . . . 84.1(4) ?
    C4 C9 C8 C7 . . . . 2.1(7) ?
    C10 C9 C8 C7 . . . . -179.2(4) ?
    C9 C8 C7 C6 . . . . -1.2(8) ?
    C15 C14 C19 C18 . . . . -0.9(6) ?
    C1 C14 C19 C18 . . . . 177.5(4) ?
    C11 C2 C3 O1 . . . . -176.2(4) ?
    C1 C2 C3 O1 . . . . -2.0(5) ?
    C11 C2 C3 C4 . . . . 4.3(5) ?
    C1 C2 C3 C4 . . . . 178.5(3) ?
    C9 C4 C3 O1 . . . . 177.1(4) ?
    C5 C4 C3 O1 . . . . -1.6(6) ?
    C9 C4 C3 C2 . . . . -3.5(5) ?
    C5 C4 C3 C2 . . . . 177.9(4) ?
    C2 C11 C10 O2 . . . . 179.7(4) ?
    O3 C11 C10 O2 . . . . 2.2(5) ?
    C2 C11 C10 C9 . . . . -0.5(5) ?
    O3 C11 C10 C9 . . . . -178.1(3) ?
    C8 C9 C10 O2 . . . . 2.5(6) ?
    C4 C9 C10 O2 . . . . -178.8(4) ?
    C8 C9 C10 C11 . . . . -177.3(4) ?
    C4 C9 C10 C11 . . . . 1.4(5) ?
    C21B O6 C20 O5 . . . . -13.4(15) ?
    C21A O6 C20 O5 . . . . 22.5(9) ?
    C21B O6 C20 C12 . . . . 167.8(14) ?
    C21A O6 C20 C12 . . . . -156.2(7) ?
    O4 C12 C20 O5 . . . . -115.1(5) ?
    O3 C12 C20 O5 . . . . -1.3(5) ?
    C13 C12 C20 O5 . . . . 122.1(5) ?
    O4 C12 C20 O6 . . . . 63.6(5) ?
    O3 C12 C20 O6 . . . . 177.5(4) ?
    C13 C12 C20 O6 . . . . -59.2(5) ?
    C9 C4 C5 C6 . . . . 1.1(6) ?
    C3 C4 C5 C6 . . . . 179.8(4) ?
    C4 C5 C6 C7 . . . . -0.2(7) ?
    C8 C7 C6 C5 . . . . 0.2(8) ?
    C14 C15 C16 C17 . . . . -1.4(8) ?
    C14 C19 C18 C17 . . . . 1.4(7) ?
    C19 C18 C17 C16 . . . . -1.8(7) ?
    C19 C18 C17 Br1 . . . . 179.2(3) ?
    C15 C16 C17 C18 . . . . 1.8(8) ?
    C15 C16 C17 Br1 . . . . -179.2(4) ?
    C20 O6 C21A C22A . . . . -119.4(11) ?
    C21B O6 C21A C22A . . . . -31(2) ?
    C20 O6 C21B C22B . . . . 149(2) ?
    C21A O6 C21B C22B . . . . 43.5(16) ?
loop_
    _geom_hbond_atom_site_label_D
    _geom_hbond_atom_site_label_H
    _geom_hbond_atom_site_label_A
    _geom_hbond_site_symmetry_A
    _geom_hbond_distance_DH
    _geom_hbond_distance_HA
    _geom_hbond_distance_DA
    _geom_hbond_angle_DHA
    O4 H4 O1 1_655 0.82 1.90 2.716(4) 177
