# Supplementary material for: Ethyl (2S,4R)-4-(4-bromo­phen­yl)-2-hydr­oxy-5,10-dioxo-3,4,5,10-tetra­hydro-2H-benzo[g]chromene-2-carboxyl­ate
Source: Acta Crystallogr Sect E Struct Rep Online. 2010 Jan 16;66(Pt 2):o388. doi: 10.1107/S1600536810001315 (PMC2979899; doi:10.1107/S1600536810001315)
Supplement: Supplementary file 2 [file e-66-0o388-Isup2.hkl]

#
# h,k,l, Fc-squared, Fo-squared, sigma(Fo-squared) and status flag
#
data_I
_shelx_title ' zw004 in P 21'
_shelx_refln_list_code          4
_shelx_F_calc_maximum      118.92
_exptl_crystal_F_000       464.00
_reflns_d_resolution_high  0.7711
 
loop_
 _symmetry_equiv_pos_as_xyz
 'x, y, z'
 '-x, y+1/2, -z'
 
_cell_length_a     8.2993
_cell_length_b     9.9445
_cell_length_c    12.4884
_cell_angle_alpha  90.000
_cell_angle_beta   96.323
_cell_angle_gamma  90.000
 
_shelx_F_squared_multiplier     1.000
 
loop_
 _refln_index_h
 _refln_index_k
 _refln_index_l
 _refln_F_squared_calc
 _refln_F_squared_meas
 _refln_F_squared_sigma
 _refln_observed_status
   1 -12   0        7.67        6.11      7.76 o
   2 -12   0        2.11       -1.44      8.78 o
   3 -12   0        4.18       12.24      6.36 o
   1 -11   0       22.54       21.49     16.95 o
   2 -11   0        6.07        2.17      4.47 o
   3 -11   0        2.59        2.22      4.23 o
   4 -11   0        3.21       -0.32      3.62 o
   5 -11   0        2.16        0.15      9.76 o
   1 -10   0       28.64       30.78      6.33 o
   2 -10   0        5.96        0.91      7.32 o
   3 -10   0       12.11       13.13      5.37 o
   4 -10   0        3.83        0.19      5.90 o
   5 -10   0        5.27        0.04      2.83 o
   6 -10   0        4.38        0.42      9.82 o
   1  -9   0      107.71      118.10     11.48 o
   2  -9   0       85.20       88.58      7.89 o
   3  -9   0        0.62        0.60      2.91 o
   4  -9   0       28.28       28.07      5.17 o
   5  -9   0        6.14       -0.13      2.14 o
   6  -9   0        1.45       -0.72      9.10 o
   0  -8   0       92.94       95.90     17.60 o
   1  -8   0       20.12       20.16      4.56 o
   2  -8   0        3.39       12.20      5.39 o
   3  -8   0        0.58       -2.21      5.28 o
   4  -8   0        5.20        4.39      2.58 o
   5  -8   0        2.30        2.47      2.50 o
   7  -8   0        1.27       14.40      8.72 o
   8  -8   0       11.11        6.19      9.04 o
   1  -7   0      187.80      212.62     11.68 o
   2  -7   0       35.68       35.85      4.24 o
   3  -7   0       66.30       73.09      5.27 o
   4  -7   0       39.52       47.62      3.88 o
   5  -7   0        8.04       10.01      6.70 o
   6  -7   0        2.76        0.10      0.58 o
   7  -7   0       26.59       35.54     10.18 o
   8  -7   0        1.78       13.00      7.70 o
   0  -6   0     1621.78     1686.49     80.84 o
   1  -6   0      302.64      282.10     11.85 o
   2  -6   0      257.29      256.41     16.95 o
   3  -6   0      377.73      400.53     13.21 o
   4  -6   0       26.64       32.91      3.81 o
   5  -6   0       29.76       30.08      1.17 o
   6  -6   0       10.77       11.76      1.62 o
   7  -6   0        9.33        7.67      3.34 o
   8  -6   0        9.66        5.25      2.44 o
   1  -5   0      510.78      465.65     13.05 o
   2  -5   0      281.91      286.94     10.09 o
   3  -5   0      585.25      604.28     18.30 o
   4  -5   0      249.98      286.27      4.85 o
   5  -5   0       20.32       29.89      2.26 o
   6  -5   0        4.44        3.05      2.25 o
   7  -5   0       43.85       40.72      4.64 o
   8  -5   0        2.66        4.26      2.22 o
   9  -5   0        0.71        2.31      2.41 o
   0  -4   0     1705.50     1607.00     71.54 o
   1  -4   0        2.06        3.20      1.52 o
   2  -4   0      377.59      372.10     11.06 o
   3  -4   0        9.90       10.50      0.63 o
   4  -4   0       53.16       54.19      2.07 o
   5  -4   0       90.77      100.81      5.06 o
   6  -4   0        6.37        9.09      2.07 o
   7  -4   0        5.46        4.65      2.13 o
   8  -4   0        1.01       -0.76      2.52 o
   9  -4   0        2.70        6.85      2.90 o
  10  -4   0        1.85        3.52      3.61 o
   1  -3   0     8111.64     8518.89    394.00 o
   2  -3   0     1170.37     1119.96     20.25 o
   3  -3   0      293.28      290.12      4.85 o
   4  -3   0      887.13      939.99     26.68 o
   5  -3   0       85.58       94.00      5.53 o
   6  -3   0       10.36       11.43      2.16 o
   7  -3   0        0.42       -1.45      2.09 o
   8  -3   0        7.65        7.17      3.56 o
   9  -3   0        0.68       -1.40      2.66 o
  10  -3   0        1.07        3.01      4.54 o
   0  -2   0     6926.95     6922.64    362.75 o
   1  -2   0     4878.92     4264.52    255.83 o
   2  -2   0      454.45      417.90      6.46 o
   3  -2   0      418.22      391.13      8.82 o
   4  -2   0      220.28      235.81      6.96 o
   5  -2   0        3.31        3.49      1.92 o
   6  -2   0        7.89        8.37      2.41 o
   7  -2   0       18.90       16.15      2.66 o
   8  -2   0       13.95        7.89      2.60 o
   9  -2   0        6.46        8.33      3.93 o
  10  -2   0        1.40        2.34      8.55 o
   1  -1   0     2328.93     2122.45     52.23 o
   2  -1   0     3751.30     3534.20    117.01 o
   3  -1   0      163.69      146.30      4.71 o
   4  -1   0      365.93      299.50      8.60 o
   5  -1   0       41.14       45.54      3.96 o
   6  -1   0       13.68       13.41      2.24 o
   7  -1   0       15.15       11.66      2.43 o
   8  -1   0        0.75       -0.70      2.03 o
   9  -1   0        2.18        4.21      4.70 o
   2   0   0     4388.89     4060.65    134.91 o
   3   0   0     7100.96     7381.18    322.90 o
   4   0   0      225.30      226.89      5.46 o
   5   0   0      773.73      780.95     37.31 o
   6   0   0      305.80      300.89      9.92 o
   7   0   0        9.98        9.16      2.29 o
   8   0   0        4.42        2.55      4.20 o
   9   0   0        7.45       10.61      8.12 o
  10   0   0        0.24       10.48      9.31 o
   1   1   0     2728.24     2514.96     66.46 o
   2   1   0     4229.54     3965.69    149.14 o
   3   1   0      162.77      146.71      7.09 o
   4   1   0      474.52      379.71     15.80 o
   5   1   0       63.21       78.33      6.84 o
   6   1   0       14.22       14.60      5.66 o
   7   1   0       18.69       20.94      6.79 o
   8   1   0        0.50        1.35      3.70 o
  10   1   0        0.05        4.46      6.39 o
   0   2   0     5681.92     5421.83    199.55 o
   1   2   0     4728.01     4509.41    125.85 o
   2   2   0      603.61      511.39     15.66 o
   3   2   0      322.64      294.76      8.63 o
   4   2   0      236.73      230.15     12.54 o
   5   2   0        8.49       15.49      4.18 o
   6   2   0       12.39        9.99      5.60 o
   7   2   0       20.61       19.35      7.79 o
   8   2   0       14.21       11.26      5.61 o
   9   2   0        6.35        5.71      9.21 o
  10   2   0        1.41       -5.91      5.91 o
   1   3   0     8459.74     8737.90    330.21 o
   2   3   0     1184.04     1101.76     41.19 o
   3   3   0      295.94      299.78      9.11 o
   4   3   0     1009.41     1005.75     45.74 o
   5   3   0      105.41      110.57     10.13 o
   6   3   0       10.34        8.29      6.34 o
   7   3   0        0.08       -0.08      5.45 o
   8   3   0        7.52        7.58      5.90 o
   9   3   0        0.69       -4.65      8.04 o
  10   3   0        1.09        7.29     12.34 o
   0   4   0     2007.56     1908.35     43.27 o
   1   4   0        5.34        4.03      1.08 o
   2   4   0      401.47      380.81     12.44 o
   4   4   0       46.67       44.72      6.77 o
   5   4   0       99.08      102.14     10.57 o
   6   4   0        5.67       12.05      6.58 o
   7   4   0        5.13       -1.82      6.94 o
   8   4   0        1.19       -5.32      5.32 o
  10   4   0        1.86        9.69     11.75 o
   1   5   0      416.64      349.45     11.74 o
   2   5   0      245.70      250.17      8.81 o
   3   5   0      593.35      594.71     27.19 o
   4   5   0      234.86      262.40     16.72 o
   5   5   0       15.06       20.39      7.57 o
   6   5   0        4.67        0.66      5.96 o
   7   5   0       44.67       33.97     12.26 o
   8   5   0        2.80       -0.64     10.87 o
   0   6   0     1627.27     1588.87     43.83 o
   1   6   0      287.65      272.39      8.52 o
   2   6   0      240.40      241.40      8.48 o
   3   6   0      378.60      399.04     20.62 o
   4   6   0       21.47       30.17      6.83 o
   5   6   0       28.52       26.27      8.17 o
   6   6   0        8.30        5.94      7.89 o
   7   6   0        8.71        2.84      6.19 o
   8   6   0        9.31        4.16      9.55 o
   9   6   0        1.17        9.91     12.26 o
   1   7   0      182.90      189.19      7.05 o
   2   7   0       37.06       43.02      5.70 o
   3   7   0       66.11       73.81      5.61 o
   4   7   0       33.50       35.09      5.62 o
   5   7   0        5.01        7.07      5.49 o
   6   7   0        2.82        4.11      3.94 o
   7   7   0       27.47       24.16     12.33 o
   8   7   0        1.94       -0.81     10.48 o
   0   8   0      104.48      122.17      4.00 o
   1   8   0       29.16       27.57      3.85 o
   2   8   0        7.18       17.23      4.77 o
   3   8   0        2.02        4.61      2.83 o
   4   8   0        5.36        4.32      3.59 o
   5   8   0        2.94        7.72      4.09 o
   6   8   0        2.53        1.08      5.32 o
   7   8   0        1.25        3.61      9.65 o
   8   8   0       11.15       13.81     11.18 o
   1   9   0      122.60      129.86      6.22 o
   2   9   0       92.95       92.42      8.32 o
   3   9   0        0.54       -2.51      2.53 o
   4   9   0       28.82       37.03      5.82 o
   5   9   0        5.62        1.79      6.58 o
   6   9   0        1.53       10.16      7.57 o
   7   9   0       11.41       15.91     11.01 o
   0  10   0      119.41      127.68      4.01 o
   1  10   0       28.18       29.32      2.73 o
   2  10   0        6.40        4.32      3.95 o
   3  10   0       12.78       11.19      4.53 o
   4  10   0        4.16        4.56      5.20 o
   5  10   0        5.27        8.19      4.25 o
   6  10   0        4.25        5.75      7.62 o
   1  11   0       21.09       20.43      4.74 o
   2  11   0        4.42        1.80      3.75 o
   3  11   0        2.75        1.54      3.55 o
   4  11   0        2.14        2.58      3.40 o
   5  11   0        1.66        1.80      4.22 o
   3  12   0        5.35        5.71      5.90 o
  -3 -12   1        2.48       -5.73      5.73 o
  -2 -12   1        1.36       10.52      8.10 o
  -1 -12   1        2.61       14.89      9.33 o
   1 -12   1        1.37        3.00      5.56 o
   2 -12   1        3.87        0.13      8.12 o
   3 -12   1        2.67        9.99      5.88 o
  -4 -11   1        1.52       -0.62      3.81 o
  -3 -11   1        5.67       -0.85      4.28 o
  -2 -11   1        8.96        6.42      5.03 o
  -1 -11   1        5.91        2.16      5.08 o
   0 -11   1        4.57        0.24      4.08 o
   1 -11   1        7.32       -0.13      6.75 o
   2 -11   1        4.24        3.18      6.07 o
   3 -11   1        3.27        3.99      5.45 o
   4 -11   1        9.42        0.33      3.99 o
   5 -11   1        2.37        0.76      9.67 o
  -5 -10   1        2.30        8.12      8.91 o
  -4 -10   1        4.70        0.81      3.54 o
  -3 -10   1        4.25        7.28      7.45 o
  -2 -10   1        1.51        4.18      8.59 o
  -1 -10   1        6.10        7.21      5.56 o
   1 -10   1        5.18        6.47      4.11 o
   2 -10   1        7.64        3.14      5.37 o
   3 -10   1        9.68        7.43      5.44 o
   4 -10   1        9.60       -0.87      6.43 o
   5 -10   1        1.88        0.66      2.57 o
   6 -10   1        1.99        0.51     10.01 o
  -6  -9   1        0.26       12.15      9.25 o
  -4  -9   1        5.26        5.15      6.46 o
  -3  -9   1       14.17       23.27      4.71 o
  -2  -9   1       97.18       96.45      8.05 o
  -1  -9   1       47.32       52.36      8.39 o
   0  -9   1       25.78       21.65      5.45 o
   1  -9   1       32.57       42.66      5.60 o
   2  -9   1       25.92       29.07      5.47 o
   3  -9   1       12.88       10.87      3.95 o
   4  -9   1        6.89        0.20      2.96 o
   5  -9   1       10.60       -0.21      2.32 o
   6  -9   1        2.53       -1.68      7.47 o
   7  -9   1        6.26        0.11      7.91 o
  -8  -8   1       10.88        5.24      7.93 o
  -7  -8   1        7.20       10.84      8.82 o
  -6  -8   1       15.11       28.15      9.76 o
  -5  -8   1       12.08       15.00      8.87 o
  -4  -8   1       34.37       26.76      8.15 o
  -3  -8   1      114.07      120.78      9.22 o
  -2  -8   1       42.69       52.17      5.56 o
  -1  -8   1      164.73      163.70      9.51 o
   0  -8   1      227.75      220.93     11.37 o
   1  -8   1        9.08        9.51      4.72 o
   2  -8   1       85.10       98.44      8.33 o
   3  -8   1      211.01      217.69     10.76 o
   4  -8   1       85.34       89.75      8.13 o
   5  -8   1        4.51        3.20      2.02 o
   7  -8   1        5.46       14.42      8.57 o
   8  -8   1        5.94       -8.74      8.74 o
  -8  -7   1        2.75        0.89      6.05 o
  -7  -7   1        4.48        7.34      6.47 o
  -6  -7   1        6.90        7.43      0.71 o
  -5  -7   1       22.26       16.93      8.57 o
  -4  -7   1        6.42        9.60      2.46 o
  -3  -7   1      155.29      150.66     13.29 o
  -2  -7   1      294.77      311.43     13.89 o
  -1  -7   1      238.02      250.80     10.63 o
   0  -7   1       19.06       18.08      4.44 o
   1  -7   1      396.94      423.38     15.24 o
   2  -7   1      126.82      130.91      8.82 o
   3  -7   1        1.11        1.41      3.17 o
   4  -7   1       54.87       67.38      4.50 o
   5  -7   1       24.20       24.45      2.29 o
   6  -7   1        2.06        1.36      1.01 o
   7  -7   1        4.34        4.33      7.11 o
   8  -7   1        0.67       -6.62      6.64 o
  -8  -6   1       12.97        7.81      2.14 o
  -7  -6   1       29.13       29.81      2.43 o
  -6  -6   1        2.67        0.60      1.51 o
  -5  -6   1        8.02        6.19      2.06 o
  -4  -6   1       25.29       23.68      7.11 o
  -3  -6   1      104.76      108.73      5.39 o
  -2  -6   1       47.15       49.64      4.07 o
  -1  -6   1       21.29       25.03      2.78 o
   1  -6   1      654.01      632.32     19.86 o
   2  -6   1       32.06       38.25      4.55 o
   3  -6   1      101.78       99.03      4.98 o
   4  -6   1       62.74       48.73      3.37 o
   5  -6   1       15.58       16.79      0.97 o
   6  -6   1        3.86        3.44      1.28 o
   7  -6   1        0.14       -0.34      1.66 o
   8  -6   1        1.80        3.24      2.38 o
   9  -6   1        0.43        4.88     10.08 o
  -9  -5   1        0.61        0.45      2.51 o
  -8  -5   1       13.35        9.92      2.67 o
  -7  -5   1       50.36       54.37      4.13 o
  -6  -5   1        0.64        0.31      2.01 o
  -5  -5   1        4.70        5.48      1.88 o
  -4  -5   1       45.33       44.56      2.27 o
  -3  -5   1      171.85      166.12      5.76 o
  -2  -5   1      351.58      320.54     10.23 o
  -1  -5   1      439.32      401.10     11.70 o
   0  -5   1      301.39      299.17      9.40 o
   2  -5   1      811.05      735.86     21.69 o
   3  -5   1      229.11      241.85      5.07 o
   4  -5   1       82.76       87.91      2.66 o
   5  -5   1       71.94       74.71      2.91 o
   6  -5   1        8.21        5.61      2.16 o
   7  -5   1       20.03       23.06      2.80 o
   8  -5   1        1.26        1.26      2.47 o
   9  -5   1        0.10        0.81      1.98 o
 -10  -4   1        1.74        1.27      2.85 o
  -9  -4   1        0.56        2.62      3.10 o
  -8  -4   1        1.48        2.81      2.33 o
  -7  -4   1       32.93       31.84      3.64 o
  -6  -4   1        0.63        0.38      1.57 o
  -5  -4   1       50.32       55.49      3.07 o
  -4  -4   1       13.58       13.61      1.33 o
  -3  -4   1      507.74      486.39     10.93 o
  -2  -4   1       97.10       99.50      5.01 o
  -1  -4   1      131.76      120.94      2.27 o
   0  -4   1     3328.63     3371.33     95.02 o
   1  -4   1     1787.00     1792.11     37.15 o
   2  -4   1       24.58       25.72      1.10 o
   3  -4   1      983.37     1008.09     21.69 o
   4  -4   1      237.71      236.83      8.00 o
   5  -4   1       13.37       13.29      2.47 o
   6  -4   1       42.44       49.39      5.51 o
   7  -4   1       18.03        9.73      2.91 o
   8  -4   1        2.09       -1.23      2.57 o
   9  -4   1        1.43       -0.22      2.51 o
  10  -4   1        0.28        3.11      2.66 o
 -10  -3   1        4.23        7.89      2.86 o
  -9  -3   1        0.26        1.52      2.57 o
  -8  -3   1        6.32        4.54      2.54 o
  -7  -3   1       68.25       74.20      4.90 o
  -6  -3   1       23.61       21.42      2.59 o
  -5  -3   1       71.57       70.00      3.34 o
  -4  -3   1      521.62      543.10     11.34 o
  -3  -3   1      183.58      192.63      5.23 o
  -2  -3   1     1231.84     1213.32     24.56 o
  -1  -3   1     1083.55      998.53     19.52 o
   0  -3   1     2542.88     2613.64     56.80 o
   1  -3   1     1099.30     1095.51     18.85 o
   2  -3   1      254.28      237.26      4.31 o
   3  -3   1      402.71      383.21     13.25 o
   4  -3   1       25.41       25.93      2.30 o
   5  -3   1       89.57      107.84      5.83 o
   6  -3   1        3.69        5.06      2.53 o
   7  -3   1       18.42       17.60      4.04 o
   8  -3   1       12.99       10.21      2.83 o
   9  -3   1        1.26        2.18      4.29 o
  10  -3   1        0.15        1.55      5.03 o
 -10  -2   1        0.83       -7.53      7.53 o
  -9  -2   1        2.06        0.50      2.04 o
  -8  -2   1        1.02        1.96      3.07 o
  -7  -2   1       38.12       38.31      3.35 o
  -6  -2   1      100.85      102.06      4.49 o
  -5  -2   1       34.33       35.71      2.86 o
  -4  -2   1      266.48      262.21      6.56 o
  -3  -2   1     1017.16     1011.67     27.26 o
  -2  -2   1      937.14      882.06     33.48 o
  -1  -2   1     1280.21     1278.49     30.28 o
   0  -2   1     7708.08     8220.13    291.82 o
   2  -2   1      689.48      611.71     11.98 o
   3  -2   1     1887.57     1887.89     47.64 o
   4  -2   1      491.91      526.78     15.52 o
   5  -2   1       32.84       26.98      2.69 o
   6  -2   1       41.63       46.05      4.20 o
   7  -2   1       14.98        7.44      2.64 o
   8  -2   1       24.72       18.90      3.31 o
   9  -2   1        7.58        7.53      6.01 o
  10  -2   1        0.36        2.27      5.20 o
 -10  -1   1        7.86       10.29      8.63 o
  -9  -1   1        4.92        4.29      2.72 o
  -8  -1   1       33.11       37.90      4.19 o
  -7  -1   1        6.56        6.10      2.05 o
  -6  -1   1       16.84       16.46      2.18 o
  -5  -1   1      433.78      439.23     11.75 o
  -4  -1   1      270.56      260.47      6.17 o
  -3  -1   1     2142.23     2256.95     72.06 o
  -2  -1   1     7380.50     8121.32    513.85 o
  -1  -1   1     4654.84     4529.63    149.11 o
   1  -1   1     3745.64     3667.90     98.82 o
   2  -1   1     2207.08     2271.75     52.66 o
   3  -1   1     1973.55     2061.72     42.46 o
   4  -1   1     1642.78     1649.19     38.25 o
   5  -1   1      304.58      307.26      9.77 o
   6  -1   1       99.99       99.79      4.62 o
   7  -1   1       27.74       32.95      3.01 o
   8  -1   1        7.99        1.59     10.95 o
   9  -1   1        6.85        4.61      5.32 o
 -10   0   1        3.42       -6.87      8.80 o
  -9   0   1        2.76        4.16      7.32 o
  -8   0   1        2.98        0.39      1.62 o
  -7   0   1      119.06      121.88      4.38 o
  -6   0   1       88.84       88.76      3.59 o
  -5   0   1       56.12       66.68      2.60 o
  -4   0   1     1493.78     1459.33     34.57 o
  -3   0   1      583.61      535.36     19.81 o
  -2   0   1      178.41      158.23      5.63 o
   1   0   1       98.76      106.11     16.00 o
   2   0   1     3063.42     2936.72     74.24 o
   3   0   1       96.26       74.42      2.24 o
   4   0   1       21.56       19.31      1.11 o
   5   0   1      111.71      104.72      8.60 o
   6   0   1        0.30        3.67      4.35 o
   7   0   1        5.36       10.31      5.94 o
   8   0   1       28.54       25.06      8.53 o
   9   0   1        0.84        4.54      7.55 o
  10   0   1        0.60        8.39      6.74 o
 -10   1   1        7.99        9.88     10.37 o
  -9   1   1        4.90        4.39      7.64 o
  -8   1   1       34.67       35.48      7.34 o
  -7   1   1        7.17        7.41      4.22 o
  -6   1   1       16.61       15.98      1.33 o
  -5   1   1      490.94      484.59     10.23 o
  -4   1   1      303.66      290.30      6.47 o
  -2   1   1     8393.87     9363.97    603.82 o
  -1   1   1     4112.68     4166.81    139.27 o
   1   1   1     4359.07     4309.29    114.44 o
   2   1   1     1909.00     1953.33     46.46 o
   3   1   1     2001.88     2118.17     53.83 o
   4   1   1     1565.01     1500.88     48.86 o
   5   1   1      299.52      298.71      9.22 o
   6   1   1      101.78      103.10     10.62 o
   7   1   1       30.78       32.44     14.09 o
   8   1   1        8.87        9.99      6.98 o
   9   1   1        6.92        2.33      7.47 o
  10   1   1        1.57        3.79      9.66 o
 -10   2   1        0.82        0.47     10.58 o
  -9   2   1        2.07        3.52      7.08 o
  -8   2   1        0.82        3.76      4.71 o
  -7   2   1       37.44       38.62      6.69 o
  -6   2   1       95.72       95.67      8.07 o
  -5   2   1       33.00       36.08      4.68 o
  -4   2   1      256.04      258.08     13.48 o
  -3   2   1     1019.58      968.11     27.70 o
  -2   2   1      756.55      728.47     16.45 o
  -1   2   1     1360.91     1345.00     25.81 o
   0   2   1     9137.97     9693.18    339.08 o
   1   2   1      158.79      143.51      3.63 o
   2   2   1      673.08      596.72     11.79 o
   3   2   1     2050.45     1997.72     50.91 o
   4   2   1      481.15      491.26     14.66 o
   5   2   1       24.93       21.79      3.08 o
   6   2   1       44.16       38.81      8.32 o
   7   2   1       13.63       10.08      6.68 o
   8   2   1       24.20       22.62      8.95 o
   9   2   1        7.64       10.69      8.87 o
  10   2   1        0.35       11.52      7.33 o
 -10   3   1        4.22       -2.08     10.99 o
  -9   3   1        0.26       -6.55      7.74 o
  -8   3   1        6.50       12.33      7.40 o
  -7   3   1       71.02       80.47      9.04 o
  -6   3   1       23.35       21.38      6.40 o
  -5   3   1       53.05       54.38      6.17 o
  -4   3   1      412.35      440.73     16.47 o
  -3   3   1      183.63      193.93      4.37 o
  -2   3   1     1203.63     1190.28     32.15 o
  -1   3   1     1121.79     1026.71     19.03 o
   0   3   1     2547.32     2593.03     63.12 o
   2   3   1      270.20      249.93      4.94 o
   3   3   1      398.55      388.08      8.29 o
   4   3   1        5.25        6.45      3.00 o
   5   3   1       72.03       71.01      5.62 o
   6   3   1        3.84       10.56      5.88 o
   7   3   1       19.52       23.17      8.38 o
   8   3   1       12.74       11.56      8.66 o
   9   3   1        1.25        5.01      7.17 o
  10   3   1        0.15        4.22      6.79 o
 -10   4   1        1.74        4.50      9.69 o
  -8   4   1        1.45        5.95      5.65 o
  -7   4   1       31.70       35.16     10.16 o
  -6   4   1        2.49        4.35      3.62 o
  -5   4   1       39.40       47.13      8.02 o
  -4   4   1       22.93       24.78      4.37 o
  -3   4   1      548.94      534.85     11.50 o
  -2   4   1      132.11      138.23      6.00 o
   0   4   1     3225.39     3279.83     92.87 o
   1   4   1     1994.29     1931.68     44.32 o
   2   4   1       22.94       23.12      1.10 o
   3   4   1     1001.57     1026.63     35.05 o
   4   4   1      240.79      258.97     14.86 o
   5   4   1       19.96       16.15      3.76 o
   6   4   1       47.03       49.38     10.00 o
   7   4   1       19.27        9.53      7.96 o
   8   4   1        2.32       -7.38      7.38 o
   9   4   1        1.38       -8.55      8.55 o
  10   4   1        0.28       -3.24      7.58 o
  -8   5   1       13.27       14.16      7.18 o
  -7   5   1       47.13       43.56     13.07 o
  -6   5   1        0.63        3.34      4.39 o
  -5   5   1        1.14        2.30      4.64 o
  -4   5   1       45.99       46.55      5.14 o
  -3   5   1      172.28      169.39      5.73 o
  -2   5   1      276.25      245.29      6.41 o
  -1   5   1      405.25      364.81      7.57 o
   0   5   1      294.90      292.95      5.62 o
   1   5   1      668.12      661.95     15.29 o
   2   5   1      856.55      829.77     24.86 o
   3   5   1      219.38      241.73     10.06 o
   4   5   1       87.28       94.59      6.72 o
   5   5   1       79.72       80.24     10.83 o
   6   5   1        7.62        6.66      6.62 o
   7   5   1       18.55       20.68     16.59 o
   8   5   1        1.14        9.93      7.76 o
   9   5   1        0.09       -8.08      8.08 o
  -9   6   1        0.23       15.08     12.98 o
  -7   6   1       30.45       32.20      8.23 o
  -6   6   1        2.41        4.57      3.77 o
  -5   6   1       10.28        9.96      4.09 o
  -4   6   1       27.47       26.03      5.49 o
  -3   6   1       72.14       80.07      5.73 o
  -2   6   1       44.86       52.87      3.36 o
  -1   6   1       12.24       10.11      0.82 o
   0   6   1      127.65      118.21      2.41 o
   1   6   1      593.20      572.47     13.20 o
   2   6   1       18.44       22.80      6.57 o
   3   6   1       83.91       82.96      6.55 o
   4   6   1       69.31       57.06      6.04 o
   5   6   1       11.16       13.32      7.11 o
   7   6   1        0.08       -2.16      6.09 o
   8   6   1        1.88        9.25      8.99 o
  -9   7   1        0.47       -0.05     13.09 o
  -7   7   1        4.09       -2.55      8.19 o
  -6   7   1        6.80        6.71      5.32 o
  -5   7   1       27.61       22.38      6.59 o
  -4   7   1        3.98        3.57      3.68 o
  -3   7   1      155.65      162.90      9.30 o
  -2   7   1      320.95      342.45     11.94 o
  -1   7   1      231.31      228.94      5.11 o
   0   7   1       19.31       16.31      1.06 o
   1   7   1      361.43      362.08     11.11 o
   2   7   1      105.66      100.22      8.45 o
   3   7   1        1.32        3.68      3.11 o
   4   7   1       56.23       68.38      9.02 o
   5   7   1       23.31       26.07      8.06 o
   6   7   1        1.95        4.37      6.30 o
   7   7   1        3.88        6.22      8.46 o
   8   7   1        0.57        4.43      9.46 o
  -8   8   1       10.74        2.74     16.58 o
  -7   8   1        6.99       10.95      9.93 o
  -6   8   1       15.04       19.82      6.90 o
  -5   8   1       11.50       13.77      5.27 o
  -4   8   1       34.08       32.53      5.14 o
  -3   8   1      106.15      124.70      7.41 o
  -2   8   1       40.40       43.17      3.97 o
  -1   8   1      148.54      149.31      5.57 o
   0   8   1      198.68      200.02      3.92 o
   1   8   1       14.27       13.59      2.54 o
   2   8   1       82.07       96.15      5.64 o
   3   8   1      207.46      224.66     21.36 o
   4   8   1       84.14       79.83     10.70 o
   5   8   1        3.17        8.10      5.47 o
   6   8   1       18.47       23.49      7.15 o
   7   8   1        5.66        0.17      9.67 o
  -7   9   1        5.23       10.80     10.69 o
  -6   9   1        0.28        6.90      5.83 o
  -5   9   1        1.92        0.00      3.37 o
  -4   9   1        8.91       12.55      6.52 o
  -3   9   1       14.16       18.39      4.80 o
  -2   9   1       76.50       78.08      5.23 o
  -1   9   1       43.61       45.66      3.67 o
   0   9   1       24.56       22.84      1.28 o
   1   9   1       17.83       21.33      2.63 o
   2   9   1       31.97       34.55      3.80 o
   3   9   1       12.52        9.41      4.28 o
   4   9   1        6.13        8.84      3.74 o
   5   9   1       12.50        9.42      4.24 o
   6   9   1        2.37       -0.28      6.70 o
   7   9   1        6.78        1.99      8.15 o
  -6  10   1        0.11       -6.00      7.98 o
  -5  10   1        1.88        2.90      4.42 o
  -4  10   1        4.39        1.72      3.27 o
  -3  10   1        3.92        2.53      3.61 o
  -2  10   1        2.21        4.01      4.60 o
  -1  10   1        4.23        2.52      1.70 o
   0  10   1        8.44        8.66      1.86 o
   1  10   1        6.20        2.26      2.58 o
   2  10   1        5.50        2.43      2.39 o
   3  10   1        8.83        7.86      3.53 o
   4  10   1        9.21       10.22      5.73 o
   5  10   1        2.24        5.63      4.26 o
   6  10   1        2.33       -5.66      5.66 o
  -5  11   1        4.71        3.77      4.44 o
  -4  11   1        1.68        2.33      3.33 o
  -3  11   1        5.68        5.88      8.29 o
  -2  11   1        9.18        3.99      4.98 o
  -1  11   1        5.38        3.98      2.05 o
   1  11   1        6.84       -0.31      1.80 o
   2  11   1        4.41        6.21      6.10 o
   3  11   1        3.46        6.18      4.88 o
   4  11   1        9.49        7.88      7.35 o
   5  11   1        2.45        1.61      4.21 o
  -3  12   1        2.01        3.17      4.61 o
   3  12   1        2.08        3.92      4.07 o
  -3 -12   2        0.75        3.14      5.92 o
  -2 -12   2        0.39        3.12      7.13 o
  -1 -12   2        1.60       -0.45     11.05 o
   0 -12   2        5.82       10.35      6.67 o
   1 -12   2        0.62        1.11      5.08 o
   2 -12   2        3.39       -3.18      5.44 o
   3 -12   2        0.54       -1.19      5.73 o
  -3 -11   2        3.15        6.83      5.03 o
  -2 -11   2        9.47        7.43      7.06 o
  -1 -11   2        7.65        4.01      6.12 o
   0 -11   2        5.60        0.13      4.23 o
   1 -11   2       14.45        0.32     11.12 o
   2 -11   2       13.30        8.76      5.30 o
   3 -11   2        4.11       -0.53      4.45 o
   4 -11   2        1.36       -0.47      3.62 o
   5 -11   2        0.50       -0.87      9.57 o
  -4 -10   2        1.43       -1.17      8.48 o
  -3 -10   2        7.79        1.44      7.98 o
  -2 -10   2       13.68       17.67      9.99 o
  -1 -10   2       16.42       24.27      7.72 o
   1 -10   2        2.77        0.94      3.59 o
   2 -10   2        3.40        3.39      3.45 o
   3 -10   2        2.33       -0.10      3.71 o
   4 -10   2        4.11       -0.06      3.34 o
   5 -10   2        2.50       -0.28      2.49 o
   6 -10   2        1.01        0.45     11.18 o
  -6  -9   2        1.43       -7.61      7.61 o
  -5  -9   2       15.37       28.68     11.20 o
  -3  -9   2       56.22       52.34      8.64 o
  -2  -9   2      102.07      116.02      9.70 o
  -1  -9   2       17.94       21.00      5.39 o
   0  -9   2       31.29       26.51      6.11 o
   1  -9   2      260.22      289.00     16.43 o
   2  -9   2        0.75       -0.61      3.43 o
   3  -9   2       16.03       10.74      9.16 o
   4  -9   2        9.95       -0.18      4.72 o
   5  -9   2        0.94        0.36      3.28 o
   6  -9   2        4.50       -0.36      9.48 o
   7  -9   2        2.43        1.04      8.21 o
  -6  -8   2        2.71        5.94      8.10 o
  -5  -8   2        2.92        3.90      7.34 o
  -4  -8   2        7.27        4.96      7.06 o
  -3  -8   2      238.89      269.22     21.41 o
  -2  -8   2       45.51       56.30      5.96 o
  -1  -8   2       99.96       98.17      9.62 o
   0  -8   2      534.56      559.37     22.66 o
   1  -8   2      113.89      122.99     10.39 o
   2  -8   2      117.04      130.75      8.73 o
   3  -8   2       36.29       45.48      5.27 o
   4  -8   2        8.97        9.42      3.00 o
   5  -8   2       20.15       22.87     12.18 o
   6  -8   2        2.09       -0.81     14.04 o
   7  -8   2        0.69       -1.27      6.96 o
   8  -8   2        0.11       -4.31     14.40 o
  -9  -7   2        0.98       -7.74      7.98 o
  -7  -7   2        5.59       10.27      7.55 o
  -6  -7   2        7.66        7.94      0.64 o
  -5  -7   2       37.62       35.14      9.46 o
  -4  -7   2      220.79      257.93     20.51 o
  -3  -7   2      142.13      156.46     10.14 o
  -2  -7   2      193.70      184.45     18.83 o
  -1  -7   2      347.92      367.74     16.91 o
   0  -7   2       62.79       68.26      6.74 o
   1  -7   2      134.42      140.89     10.62 o
   2  -7   2      335.40      311.50     20.31 o
   3  -7   2       10.96       20.28      5.19 o
   4  -7   2       23.96       33.65      3.58 o
   5  -7   2        3.97        3.55      0.55 o
   6  -7   2        2.69        0.86      0.98 o
   7  -7   2        5.82       -5.92      5.92 o
   8  -7   2        5.23       10.54      8.17 o
  -8  -6   2        9.49        5.37      2.96 o
  -7  -6   2       27.64       31.53      2.72 o
  -6  -6   2        5.52        0.68      1.84 o
  -5  -6   2        6.26        4.48      3.19 o
  -4  -6   2      144.53      139.23      4.71 o
  -3  -6   2      116.60      109.97      5.85 o
  -2  -6   2       97.53      111.49      7.66 o
  -1  -6   2       44.30       39.88      6.76 o
   0  -6   2      748.21      783.51     20.69 o
   1  -6   2      237.49      244.73     11.54 o
   2  -6   2      121.65      126.43      4.25 o
   3  -6   2      122.03      112.81      2.84 o
   4  -6   2        7.79        6.90      1.52 o
   5  -6   2       14.95       21.48      1.70 o
   6  -6   2        1.00        2.53      1.45 o
   7  -6   2        0.72        0.37      1.51 o
   8  -6   2        1.09        2.29      2.47 o
   9  -6   2        0.04        2.50     11.24 o
  -9  -5   2        0.09       -0.06      3.57 o
  -8  -5   2       17.12       17.69      3.83 o
  -7  -5   2       51.55       51.57      4.43 o
  -6  -5   2       15.46       11.36      2.84 o
  -5  -5   2       45.28       43.88      2.97 o
  -4  -5   2      367.17      374.83     13.12 o
  -3  -5   2      206.83      254.33      9.00 o
  -2  -5   2      312.62      306.91      6.20 o
  -1  -5   2      566.39      552.55     11.53 o
   0  -5   2      244.64      262.15      6.16 o
   1  -5   2     1819.21     1862.60     41.06 o
   2  -5   2      241.98      227.06      4.68 o
   3  -5   2       77.03       71.13      2.24 o
   4  -5   2       23.63       26.88      1.85 o
   5  -5   2       19.32       19.81      0.88 o
   6  -5   2        5.09        8.00      2.83 o
   7  -5   2        8.83        7.00      3.05 o
   8  -5   2        1.62        1.11      2.39 o
   9  -5   2        0.28       -0.20      2.35 o
 -10  -4   2        0.63        2.92      3.21 o
  -9  -4   2        0.72       -0.43      2.66 o
  -8  -4   2       34.73       33.89      4.28 o
  -7  -4   2       66.71       77.85      4.59 o
  -6  -4   2       10.48       10.35      2.49 o
  -5  -4   2      116.91      137.07      4.95 o
  -4  -4   2       53.00       53.48      3.18 o
  -3  -4   2     1522.68     1611.37     48.99 o
  -2  -4   2      926.91      887.30     18.34 o
  -1  -4   2     1013.60      997.27     24.23 o
   1  -4   2     2057.83     2078.07     50.29 o
   2  -4   2     1031.63     1001.44     22.97 o
   3  -4   2      444.35      468.97      8.53 o
   4  -4   2       37.85       43.47      3.70 o
   5  -4   2        1.45        3.51      2.57 o
   6  -4   2       21.25       28.72      3.47 o
   7  -4   2       17.80       18.03      3.75 o
   8  -4   2        0.99       -0.02      3.12 o
   9  -4   2        1.44        0.21      2.42 o
 -10  -3   2        6.29        7.21      4.28 o
  -9  -3   2        1.28        0.33      2.26 o
  -8  -3   2        1.58        2.35      3.26 o
  -7  -3   2       85.80       93.13      5.11 o
  -6  -3   2        2.97        1.43      2.02 o
  -5  -3   2      138.30      135.43      4.53 o
  -4  -3   2      483.95      492.09     13.99 o
  -3  -3   2      101.34      104.53      3.47 o
  -2  -3   2      733.24      723.01     21.45 o
  -1  -3   2     1357.91     1290.38     26.04 o
   0  -3   2     2081.76     2209.01     54.28 o
   1  -3   2     3853.30     3979.34    118.75 o
   2  -3   2     1108.50     1111.31     25.11 o
   3  -3   2      260.82      261.21      8.89 o
   4  -3   2      773.12      752.84     19.69 o
   5  -3   2        7.11       12.32      2.50 o
   6  -3   2        0.31       -0.55      2.57 o
   7  -3   2       13.71       10.58      3.23 o
   8  -3   2        3.74        4.92      4.28 o
   9  -3   2        4.95        5.58      4.39 o
  10  -3   2        0.17       -8.63      8.63 o
 -10  -2   2        4.26       14.68      8.82 o
  -9  -2   2        0.57        2.72      2.89 o
  -8  -2   2       18.74       20.30      3.33 o
  -7  -2   2      199.01      212.45      8.49 o
  -6  -2   2       77.65       80.39      4.53 o
  -5  -2   2       94.18       92.68      5.57 o
  -4  -2   2       30.16       32.76      2.63 o
  -3  -2   2      530.06      496.08     16.84 o
  -2  -2   2     2915.83     2891.79     94.28 o
  -1  -2   2       99.27       95.14      2.55 o
   0  -2   2    14140.81    15768.12    700.93 o
   1  -2   2     1044.22     1021.29     22.32 o
   2  -2   2      356.79      340.90      7.23 o
   3  -2   2      154.49      142.03      3.96 o
   4  -2   2      213.45      229.26      4.48 o
   5  -2   2       32.22       23.08      4.82 o
   6  -2   2       19.18       22.13      4.48 o
   7  -2   2       29.41       26.93      3.56 o
   8  -2   2       14.83        9.23      6.53 o
   9  -2   2        2.11       -1.17      8.99 o
  10  -2   2        1.19       12.53      6.38 o
 -10  -1   2        8.40       10.52      6.29 o
  -9  -1   2        0.00        1.79      2.72 o
  -8  -1   2        9.84       13.49      3.24 o
  -7  -1   2      166.80      178.70      7.69 o
  -6  -1   2        1.93        3.44      1.67 o
  -5  -1   2       35.23       37.90      2.78 o
  -4  -1   2      268.63      258.57     11.40 o
  -3  -1   2      848.43      850.60     30.92 o
  -2  -1   2     4561.55     4712.87    172.41 o
  -1  -1   2     1549.96     1510.01     37.98 o
   0  -1   2     1301.17     1251.80     40.55 o
   1  -1   2     4037.42     3883.90    133.33 o
   2  -1   2     1869.77     1816.53     40.33 o
   3  -1   2       16.84       18.01      1.00 o
   4  -1   2      120.10      134.79      3.58 o
   5  -1   2       29.37       33.45      1.38 o
   6  -1   2       62.27       60.34      8.21 o
   7  -1   2       46.15       61.18      9.72 o
   8  -1   2       20.50       19.50      7.72 o
   9  -1   2        4.91        3.44      6.07 o
  10  -1   2        1.47       -3.03      5.20 o
 -10   0   2        4.17       23.38     11.01 o
  -9   0   2        5.59        2.03      3.95 o
  -8   0   2       11.69       12.00      2.67 o
  -7   0   2        2.02        1.18      1.36 o
  -6   0   2      176.03      179.50      5.89 o
  -5   0   2       98.98      106.75      5.78 o
  -4   0   2      313.00      280.06     13.24 o
  -3   0   2     1585.86     1562.02     72.21 o
  -2   0   2     2331.78     2533.74     78.45 o
  -1   0   2     6525.89     7006.39    282.03 o
   0   0   2      475.83      454.69      8.95 o
   1   0   2       74.75       86.00     25.32 o
   2   0   2     1363.13     1245.78     26.16 o
   3   0   2     1930.59     1847.06     45.07 o
   4   0   2      476.73      446.53     10.04 o
   5   0   2       13.20        9.70      1.54 o
   6   0   2       49.70       58.94      5.24 o
   7   0   2        2.25       -3.35      5.56 o
   8   0   2       68.57       66.03     12.50 o
   9   0   2        0.26        9.57     14.28 o
  10   0   2        0.43       -3.18      8.40 o
  -9   1   2        0.00       -3.78      6.66 o
  -8   1   2        8.87       11.94      5.61 o
  -7   1   2      156.97      152.27      6.20 o
  -6   1   2        1.94        1.84      1.48 o
  -5   1   2       25.54       27.03      1.63 o
  -4   1   2      260.36      259.49     13.08 o
  -3   1   2      841.57      858.51     33.80 o
  -2   1   2     4072.46     4256.93    157.62 o
  -1   1   2     1564.70     1450.80     37.69 o
   0   1   2     1327.04     1287.05     30.49 o
   1   1   2     4110.03     4036.40    112.72 o
   2   1   2     1509.89     1459.11     33.84 o
   3   1   2       13.82       16.75      2.69 o
   4   1   2      180.10      187.41      4.93 o
   5   1   2       14.81       17.68      2.40 o
   6   1   2       60.76       60.55      3.99 o
   7   1   2       41.11       50.50     10.74 o
   8   1   2       19.42       10.65      8.87 o
   9   1   2        4.88       -2.76      6.85 o
  10   1   2        1.46       14.38      8.46 o
  -9   2   2        0.63       -4.20      7.21 o
  -8   2   2       19.32       18.99      6.74 o
  -7   2   2      201.46      210.87     14.01 o
  -6   2   2       90.80       98.51      7.78 o
  -5   2   2      101.47       94.09      9.64 o
  -4   2   2       51.82       62.09      5.80 o
  -3   2   2      558.42      515.99     21.24 o
  -2   2   2     2995.85     2998.72     78.17 o
  -1   2   2      100.85      106.76      2.64 o
   0   2   2    13583.11    15344.02    683.11 o
   1   2   2     1195.82     1194.48     24.26 o
   2   2   2      462.92      449.72      8.91 o
   3   2   2       94.22       87.49      9.67 o
   4   2   2      205.31      219.87      6.22 o
   5   2   2       35.04       29.38      2.61 o
   6   2   2       11.90       13.49      3.15 o
   7   2   2       29.04       24.57     13.98 o
   8   2   2       15.63       14.11      8.61 o
   9   2   2        2.18        1.48      7.19 o
  10   2   2        1.20       23.08     20.26 o
  -9   3   2        1.28        0.64      7.55 o
  -8   3   2        1.37        7.31      5.32 o
  -7   3   2       84.08       95.21     10.06 o
  -6   3   2        2.96        7.11      3.70 o
  -5   3   2      150.31      115.37     26.20 o
  -4   3   2      508.37      515.74     13.19 o
  -3   3   2       98.22      104.65      3.20 o
  -2   3   2      725.73      689.26     13.61 o
  -1   3   2     1193.67     1129.47     23.55 o
   0   3   2     2115.09     2243.70     55.15 o
   1   3   2     3910.65     3874.85    114.86 o
   2   3   2     1029.29     1083.79     24.91 o
   3   3   2      274.30      276.62      7.02 o
   4   3   2      774.00      726.92     19.17 o
   5   3   2        2.73        3.76      2.99 o
   6   3   2        0.47        1.36      2.42 o
   7   3   2       12.46       12.94      7.62 o
   8   3   2        3.36        9.16      8.48 o
   9   3   2        4.94        8.25      9.86 o
  10   3   2        0.19      -11.03     19.56 o
  -9   4   2        0.65        5.51      7.66 o
  -8   4   2       34.16       35.14      8.64 o
  -7   4   2       68.58       82.90     14.22 o
  -6   4   2       11.23       13.15      4.91 o
  -5   4   2      115.47      133.38      9.02 o
  -4   4   2       70.69       69.44      2.62 o
  -3   4   2     1524.11     1646.96     52.28 o
  -2   4   2      868.06      838.07     17.47 o
  -1   4   2      987.36      975.31     20.65 o
   0   4   2      379.84      349.90      6.85 o
   1   4   2     1820.34     1847.66     46.87 o
   2   4   2     1051.38     1021.74     23.48 o
   3   4   2      376.52      392.31     10.34 o
   4   4   2       25.84       31.12      2.59 o
   5   4   2        0.14       -0.48      2.77 o
   6   4   2       16.26        9.49     11.37 o
   7   4   2       16.63       18.14      9.04 o
   8   4   2        0.84       -3.31      7.17 o
   9   4   2        1.36       -8.48      8.48 o
  -9   5   2        0.09       -2.95     12.26 o
  -8   5   2       17.23       27.53      8.02 o
  -7   5   2       55.30       57.04     12.94 o
  -6   5   2       15.44       15.32      6.40 o
  -5   5   2       51.21       56.83      7.39 o
  -4   5   2      390.81      405.26     11.37 o
  -3   5   2      202.33      247.40      9.35 o
  -2   5   2      368.23      352.31      6.51 o
  -1   5   2      609.03      591.40     13.78 o
   0   5   2      226.80      244.30      6.41 o
   1   5   2     1745.38     1743.93     44.35 o
   2   5   2      286.03      264.96      8.99 o
   3   5   2       69.71       68.18      3.21 o
   4   5   2        8.20       12.38      4.33 o
   5   5   2       19.93       20.03      5.86 o
   6   5   2        4.88        4.34      6.08 o
   7   5   2       10.32        5.52     14.42 o
   8   5   2        1.85       13.17      8.15 o
   9   5   2        0.28       -9.06      9.06 o
  -9   6   2        0.51       -1.51      9.46 o
  -8   6   2        9.47       22.93     10.05 o
  -7   6   2       26.36       32.48      8.29 o
  -6   6   2        5.12       12.14      4.12 o
  -5   6   2        7.60       12.39      4.00 o
  -4   6   2      138.90      139.44      5.28 o
  -3   6   2      138.40      133.28      5.38 o
  -2   6   2      106.59      123.17      6.36 o
  -1   6   2       56.01       49.02      2.42 o
   0   6   2      929.19      960.75     20.88 o
   1   6   2      293.58      296.32      6.88 o
   2   6   2      120.89      125.31      3.41 o
   3   6   2      136.09      144.27      7.99 o
   4   6   2        4.55        4.66      4.62 o
   5   6   2       17.64       21.94      6.58 o
   6   6   2        0.22        3.56     11.18 o
   7   6   2        0.78       -6.83      6.83 o
   8   6   2        0.99       20.28      9.67 o
   9   6   2        0.04       18.81     12.30 o
  -8   7   2        0.55       14.00     11.73 o
  -7   7   2        5.03        1.25      8.78 o
  -6   7   2        7.65        5.31      5.33 o
  -5   7   2       30.20       29.24      6.00 o
  -4   7   2      215.45      247.46     14.70 o
  -3   7   2      138.39      152.15      6.58 o
  -2   7   2      154.12      144.08      5.54 o
  -1   7   2      358.14      361.55      6.76 o
   0   7   2       64.98       65.94      2.08 o
   1   7   2       78.48       73.40      6.73 o
   2   7   2      315.18      310.38     12.96 o
   3   7   2        9.86       14.23      4.47 o
   4   7   2       15.36       24.25      5.76 o
   5   7   2        1.79        4.97      4.42 o
   6   7   2        2.65       -0.55      6.19 o
   7   7   2        5.14       12.62      7.47 o
   8   7   2        5.26       13.02     11.75 o
  -8   8   2        3.34        4.60     10.29 o
  -7   8   2        3.53      -10.18     10.18 o
  -6   8   2        2.54        5.28      7.47 o
  -5   8   2        3.55        4.82      4.27 o
  -4   8   2        4.65        5.11      3.53 o
  -3   8   2      245.36      257.86     11.46 o
  -2   8   2       47.36       51.67      3.65 o
  -1   8   2      109.87      101.59      2.34 o
   0   8   2      544.31      544.14     11.33 o
   1   8   2      121.21      116.29      3.97 o
   2   8   2      121.57      130.28     12.25 o
   3   8   2       37.91       39.14      5.93 o
   4   8   2       10.81        9.23      4.93 o
   5   8   2       20.60       28.98      8.91 o
   6   8   2        3.02       11.31      8.36 o
   7   8   2        0.76       -1.25      8.12 o
   8   8   2        0.09       -8.25     11.26 o
  -7   9   2        0.34       -8.04      9.61 o
  -6   9   2        1.45        5.52      4.60 o
  -5   9   2       17.73       18.02      5.86 o
  -4   9   2        5.05       11.68      5.19 o
  -3   9   2       57.22       47.61      5.15 o
  -2   9   2      130.40      135.33      7.56 o
  -1   9   2       24.12       22.10      4.35 o
   0   9   2       34.32       32.26      1.54 o
   1   9   2      301.23      327.75     10.12 o
   2   9   2        1.79        2.45      2.81 o
   3   9   2       18.03       17.01      8.74 o
   4   9   2       14.96       11.50      5.58 o
   5   9   2        1.25        3.08      5.71 o
   6   9   2        4.79       15.63      8.82 o
   7   9   2        2.50        2.22      7.89 o
  -6  10   2        0.67       -0.25      6.15 o
  -5  10   2        4.20        6.45      6.83 o
  -4  10   2        1.60        2.73      3.46 o
  -3  10   2        6.47        2.97      2.94 o
  -2  10   2       14.07        7.54      8.64 o
  -1  10   2       15.90       14.84      2.76 o
   0  10   2        7.91        3.51      1.64 o
   1  10   2        1.77       -0.43      1.91 o
   2  10   2        1.45       -1.40      2.47 o
   3  10   2        2.89        3.76      3.05 o
   4  10   2        5.21        6.15      4.60 o
   5  10   2        1.92        6.09      4.25 o
   6  10   2        0.92       12.86      6.34 o
  -5  11   2        0.32       -1.85      5.90 o
  -4  11   2        3.06        7.72      7.37 o
  -3  11   2        3.06       -3.21      5.29 o
  -2  11   2       11.02       14.28      3.38 o
  -1  11   2        9.63       11.06      2.51 o
   1  11   2       14.75        0.11      2.21 o
   2  11   2       15.24        0.08      2.53 o
   3  11   2        3.60        1.33      2.87 o
   4  11   2        2.21       -0.87      3.53 o
   5  11   2        0.69        1.96      4.34 o
  -3  12   2        1.48        3.10      9.20 o
   3  12   2        1.17        0.55      3.19 o
  -3 -12   3        3.35       -0.13     10.10 o
  -2 -12   3        2.92        3.36      5.92 o
  -1 -12   3        8.37        5.68      7.65 o
   0 -12   3       12.78       10.46     10.21 o
   1 -12   3       12.74        6.23      8.25 o
   2 -12   3        8.14       10.41      7.19 o
   3 -12   3        7.95        8.27      7.86 o
  -5 -11   3        0.42       13.28     13.49 o
  -2 -11   3        4.92        6.55      5.95 o
  -1 -11   3        0.82       -4.00      4.65 o
   0 -11   3        5.12        1.27      5.85 o
   1 -11   3        3.37        0.00      5.05 o
   2 -11   3        3.44        6.04      4.90 o
   3 -11   3       10.61       -0.25      3.88 o
   4 -11   3        1.36        0.04      3.53 o
  -6 -10   3        3.88       -6.11      8.76 o
  -4 -10   3        1.40        2.67      9.01 o
  -3 -10   3        9.08        2.74      5.12 o
  -2 -10   3        9.40        7.84      6.81 o
  -1 -10   3        7.11       -1.01      5.30 o
   0 -10   3      115.47      126.12     13.37 o
   1 -10   3       17.70       11.85     11.48 o
   2 -10   3       11.69        6.89      7.49 o
   3 -10   3       29.20       30.88     20.79 o
   4 -10   3       24.26        0.28      3.72 o
   5 -10   3        3.08       -0.13      3.93 o
   6 -10   3        1.13       -0.59     11.26 o
  -6  -9   3        3.11       11.67     14.61 o
  -5  -9   3        2.81       -1.04      8.48 o
  -3  -9   3        7.53        2.79      4.27 o
  -2  -9   3       20.84       18.18      6.58 o
  -1  -9   3       46.66       66.38      6.80 o
   0  -9   3        6.51        6.33      4.03 o
   1  -9   3      165.37      182.10     11.48 o
   2  -9   3       65.79       73.91     10.13 o
   3  -9   3        0.14       -0.29      2.90 o
   4  -9   3       72.17       83.09      7.04 o
   5  -9   3       15.14        0.29      2.56 o
   6  -9   3        0.61       -0.47     14.70 o
   7  -9   3        0.87      -10.27     10.27 o
  -6  -8   3        3.32        4.84      6.17 o
  -5  -8   3       10.56       12.98     12.86 o
  -4  -8   3       37.61       41.31     11.18 o
  -3  -8   3       10.08        5.45     14.17 o
  -2  -8   3       43.90       33.72      7.56 o
  -1  -8   3       55.94       48.24      6.10 o
   0  -8   3       76.92       85.96      8.73 o
   1  -8   3       23.58       26.22      4.60 o
   2  -8   3       12.79       14.00      4.21 o
   3  -8   3       14.88       10.81      4.04 o
   4  -8   3       30.98       30.47      6.33 o
   5  -8   3       11.78        7.11      3.86 o
   6  -8   3        0.00       -0.36     10.94 o
   7  -8   3        1.30        9.48      9.12 o
  -7  -7   3        0.31       -2.18      6.75 o
  -6  -7   3        2.60        0.47      0.82 o
  -5  -7   3        6.33        6.38      6.83 o
  -4  -7   3       17.29       10.01      8.06 o
  -3  -7   3       35.35       31.34      8.49 o
  -2  -7   3      216.47      215.28      7.67 o
  -1  -7   3      110.38      119.07      4.90 o
   0  -7   3       72.47       66.78      3.57 o
   1  -7   3      664.15      748.96     21.68 o
   2  -7   3      196.64      191.27      6.00 o
   3  -7   3       43.86       45.03      1.50 o
   4  -7   3      204.03      206.98      8.55 o
   5  -7   3       51.28       42.35      2.22 o
   6  -7   3        0.99       -0.35      0.63 o
   7  -7   3        3.80        9.21      7.87 o
   8  -7   3        2.07      -13.13     13.13 o
  -8  -6   3        6.03        4.70      2.55 o
  -7  -6   3        3.50        2.32      1.63 o
  -6  -6   3       17.56       12.54      3.91 o
  -5  -6   3       26.51       34.19      1.74 o
  -4  -6   3       32.72       38.46      1.36 o
  -3  -6   3      112.58      113.80      2.92 o
  -2  -6   3      102.48      108.22      3.63 o
  -1  -6   3      244.54      258.73      7.22 o
   0  -6   3     1569.77     1599.24     34.96 o
   1  -6   3      695.07      709.33     14.84 o
   2  -6   3       57.81       64.77      2.36 o
   3  -6   3      164.98      167.30      4.14 o
   4  -6   3       73.84       72.81      3.29 o
   5  -6   3       45.16       47.93      2.70 o
   6  -6   3       30.17       32.05      3.72 o
   7  -6   3        4.20        6.61      2.97 o
   8  -6   3        0.30        1.24      2.10 o
   9  -6   3        0.08        8.76      5.90 o
  -9  -5   3        1.75        0.03      3.07 o
  -8  -5   3        9.55        5.53      2.95 o
  -7  -5   3        7.64        7.82      3.46 o
  -6  -5   3        1.03        1.40      1.54 o
  -5  -5   3       38.65       42.25      2.74 o
  -4  -5   3       99.56      102.17      5.61 o
  -3  -5   3      222.26      220.50      6.23 o
  -2  -5   3      743.82      736.29     19.91 o
  -1  -5   3     1060.78     1068.56     26.08 o
   0  -5   3       37.77       44.07      2.23 o
   1  -5   3      362.99      361.29      8.39 o
   2  -5   3      217.66      211.63      5.40 o
   3  -5   3      122.99      133.00      4.37 o
   4  -5   3      238.91      244.63      6.47 o
   5  -5   3       25.47       23.10      1.52 o
   6  -5   3       11.02       14.62      3.12 o
   7  -5   3        4.71        8.67      5.97 o
   8  -5   3        5.37        3.05      3.48 o
   9  -5   3        0.88       -1.15      2.91 o
 -10  -4   3        1.92        2.91      3.02 o
  -9  -4   3        1.21        1.65      4.28 o
  -8  -4   3        9.53        4.99      3.65 o
  -7  -4   3        4.05        6.66      2.59 o
  -6  -4   3        2.51        4.16      1.69 o
  -5  -4   3        2.57        4.06      1.88 o
  -4  -4   3      144.06      149.63      5.33 o
  -3  -4   3      177.14      168.84      7.61 o
  -2  -4   3       81.37       78.86      5.18 o
  -1  -4   3      569.35      561.09     11.65 o
   0  -4   3     4110.06     4645.23    155.39 o
   1  -4   3      739.42      721.74     15.49 o
   2  -4   3      157.79      155.60      5.62 o
   3  -4   3      724.18      733.21     18.81 o
   4  -4   3      101.87       99.94      7.06 o
   5  -4   3      144.79      154.59      7.34 o
   6  -4   3       41.93       46.98      5.83 o
   7  -4   3        9.40        8.53      3.31 o
   8  -4   3        0.11       -0.51      4.84 o
   9  -4   3        0.05        1.70      5.03 o
 -10  -3   3        6.71        8.88      3.18 o
  -9  -3   3        4.01        0.41      2.99 o
  -8  -3   3       10.03        8.27      2.79 o
  -7  -3   3       91.19       96.29      5.34 o
  -6  -3   3       64.69       66.93      4.34 o
  -5  -3   3       21.96       25.68      3.79 o
  -4  -3   3       33.93       31.87      3.35 o
  -3  -3   3      131.51      138.67      8.10 o
  -2  -3   3      219.49      208.81      7.14 o
  -1  -3   3      547.87      567.58     14.85 o
   0  -3   3      847.36      840.13     20.50 o
   2  -3   3     2062.66     2180.70     59.03 o
   3  -3   3      140.91      154.11      7.62 o
   4  -3   3      164.39      171.02      5.69 o
   5  -3   3      203.17      206.47      5.54 o
   6  -3   3        0.68        2.28      2.40 o
   7  -3   3        7.27       10.27      4.62 o
   8  -3   3       16.72       12.26      6.58 o
   9  -3   3        3.96       -4.28      5.83 o
 -10  -2   3        2.65       15.21      8.27 o
  -9  -2   3        0.03        1.61      2.27 o
  -8  -2   3       27.56       11.97      8.46 o
  -7  -2   3      135.75      136.35      7.73 o
  -6  -2   3      139.44      142.40      6.78 o
  -5  -2   3       69.91       72.77      9.91 o
  -4  -2   3      127.21      135.24     10.29 o
  -3  -2   3      303.51      275.12      7.96 o
  -2  -2   3       76.99       68.46      3.58 o
  -1  -2   3      126.61      130.74      3.88 o
   0  -2   3     1746.63     1696.38     57.62 o
   1  -2   3      744.19      758.83     19.45 o
   2  -2   3      540.00      540.64     19.33 o
   3  -2   3      427.46      430.66     10.57 o
   4  -2   3       47.81       45.85      2.93 o
   5  -2   3       96.59       96.50      3.79 o
   6  -2   3       31.62       31.05      1.95 o
   7  -2   3       15.98       17.18      5.41 o
   8  -2   3       14.76       14.49      7.13 o
   9  -2   3        1.49        1.85     12.56 o
  10  -2   3        2.66       -6.55      7.61 o
 -10  -1   3        0.77       -2.09      5.05 o
  -9  -1   3        2.91        2.88      3.45 o
  -8  -1   3        0.40        2.50      1.92 o
  -7  -1   3      224.66      236.60      9.85 o
  -6  -1   3      140.05      125.79      7.51 o
  -5  -1   3      215.02      204.40     11.68 o
  -4  -1   3      299.47      288.67     17.28 o
  -3  -1   3      142.17      140.68      5.03 o
  -2  -1   3      427.68      418.88     12.00 o
  -1  -1   3     2212.73     2112.47     61.74 o
   0  -1   3      850.45      790.68     19.26 o
   1  -1   3     1816.28     1780.24     51.96 o
   2  -1   3      580.34      519.45     14.14 o
   3  -1   3        8.04        7.47      2.00 o
   4  -1   3      688.70      674.05     16.41 o
   5  -1   3       59.19       62.53      3.01 o
   6  -1   3        8.61       10.67      2.30 o
   7  -1   3       36.09       27.48     13.88 o
   8  -1   3        8.18       10.97      7.17 o
   9  -1   3        2.16        8.29      8.48 o
  10  -1   3        0.49      -10.20     10.20 o
  -9   0   3        0.31        3.58      3.39 o
  -8   0   3        8.01        7.56      2.54 o
  -7   0   3      102.06       98.57      5.82 o
  -6   0   3      470.71      430.66     13.36 o
  -5   0   3      525.57      506.93     24.64 o
  -4   0   3        7.37       11.39      3.56 o
  -3   0   3      511.87      473.69     13.14 o
  -2   0   3     1594.83     1519.85     42.90 o
  -1   0   3     1392.03     1455.40     40.47 o
   0   0   3     1213.50     1034.44     25.81 o
   1   0   3     3114.54     3144.20    105.05 o
   2   0   3      311.71      278.64      7.85 o
   3   0   3      761.71      730.82     16.20 o
   4   0   3      717.35      752.68     21.50 o
   5   0   3        0.97        3.95      1.59 o
   6   0   3        4.81        8.23      2.54 o
   7   0   3        3.67        0.97      2.11 o
   8   0   3       36.76       29.56     10.01 o
   9   0   3        3.20       12.66     15.57 o
  10   0   3        0.31       -7.64      9.65 o
  -9   1   3        2.91       -3.76      4.53 o
  -8   1   3        0.21       -1.22      4.27 o
  -7   1   3      235.47      238.55      6.94 o
  -6   1   3      140.84      123.64     19.18 o
  -5   1   3      183.04      178.87     12.97 o
  -4   1   3      229.38      235.87     12.94 o
  -3   1   3      145.08      144.96      5.16 o
  -2   1   3      491.84      468.43     11.41 o
  -1   1   3     2097.77     2026.58     59.59 o
   0   1   3      874.80      857.02     33.01 o
   1   1   3     1895.37     1940.20     56.02 o
   2   1   3      648.24      577.03     11.88 o
   3   1   3        6.62        5.17      1.44 o
   4   1   3      702.67      686.70     16.64 o
   5   1   3       60.67       61.50      3.52 o
   6   1   3        9.20       10.22      2.31 o
   7   1   3       41.07       31.90      3.64 o
   8   1   3        8.08        5.98      8.21 o
   9   1   3        2.18       13.41      9.38 o
  10   1   3        0.51       11.33     19.28 o
 -10   2   3        2.62        4.35     11.01 o
  -9   2   3        0.05        8.78      7.49 o
  -8   2   3       27.16       18.65      5.92 o
  -7   2   3      131.75      125.44      4.05 o
  -6   2   3      117.33      106.66     13.19 o
  -5   2   3       58.07       54.04     13.31 o
  -4   2   3      122.36      123.27      9.65 o
   0   2   3     1692.00     1641.37     38.61 o
   1   2   3      836.36      874.94     18.59 o
   2   2   3      394.54      401.99      9.72 o
   3   2   3      480.19      478.67     10.99 o
   4   2   3       35.19       36.05      2.91 o
   5   2   3      106.01      107.06      4.76 o
   6   2   3       37.08       38.24      3.48 o
   7   2   3       16.47        2.32      5.48 o
   8   2   3       13.97        9.95      9.10 o
   9   2   3        1.39       13.79      9.78 o
  10   2   3        2.66       -0.45     10.20 o
 -10   3   3        6.80       12.15     11.16 o
  -9   3   3        4.00        6.16      7.95 o
  -8   3   3       10.75        7.08      7.39 o
  -7   3   3       89.72      105.33     10.39 o
  -6   3   3       64.70       61.73      2.32 o
  -5   3   3       11.85       18.46     10.95 o
  -4   3   3       28.99       28.33      2.32 o
  -3   3   3      137.07      139.68      5.10 o
  -2   3   3      169.80      158.36      4.32 o
  -1   3   3      612.72      616.52     14.80 o
   0   3   3      800.37      822.82     18.07 o
   1   3   3      195.61      192.43      4.56 o
   2   3   3     2065.12     2126.64     56.32 o
   3   3   3      134.51      143.38      4.67 o
   4   3   3      111.97      117.36      5.44 o
   5   3   3      208.93      208.57      7.39 o
   6   3   3        0.93        1.36      2.55 o
   7   3   3        6.54        1.34      3.31 o
   8   3   3       17.67       16.21     10.08 o
   9   3   3        3.98       -0.76      9.01 o
 -10   4   3        1.95       -6.26     10.41 o
  -9   4   3        1.14        5.38      6.31 o
  -8   4   3        9.88       17.45      6.37 o
  -6   4   3        1.98        1.76      1.10 o
  -5   4   3        1.01        1.73      1.83 o
  -4   4   3      114.66      120.40      6.21 o
  -3   4   3      127.16      119.95      5.10 o
  -2   4   3       48.76       47.30      2.21 o
  -1   4   3      590.69      575.56     12.48 o
   0   4   3     4367.14     4821.59    159.15 o
   1   4   3      674.16      650.42     15.34 o
   2   4   3      166.49      163.93      7.46 o
   3   4   3      704.87      698.21     17.57 o
   4   4   3      120.14      108.98      5.83 o
   5   4   3      143.95      145.96      7.32 o
   6   4   3       42.86       47.90      7.07 o
   7   4   3        9.91        5.89      6.39 o
   8   4   3        0.06       -8.31      8.31 o
   9   4   3        0.06       -8.53      8.53 o
  -9   5   3        1.75        7.48     17.70 o
  -8   5   3        9.20        2.74      9.08 o
  -7   5   3        6.30        8.68      6.10 o
  -6   5   3        1.07        5.13      4.05 o
  -5   5   3       36.79       40.15      3.71 o
  -4   5   3       75.72       78.80      4.39 o
  -3   5   3      228.63      228.88      5.86 o
  -2   5   3      785.01      741.36     22.06 o
  -1   5   3     1050.93     1029.28     23.65 o
   0   5   3       46.75       54.03      2.66 o
   1   5   3      415.39      391.04      9.92 o
   2   5   3      194.02      183.78      5.86 o
   3   5   3      129.98      140.40      4.35 o
   4   5   3      270.64      271.80      8.35 o
   5   5   3       23.47       23.01      2.86 o
   6   5   3       11.38        5.82      4.93 o
   7   5   3        4.86        2.48      5.30 o
   8   5   3        5.05       20.09      9.80 o
   9   5   3        0.87       15.12      9.01 o
  -9   6   3        0.11        3.48     10.61 o
  -8   6   3        5.98        9.80      6.80 o
  -7   6   3        3.98        6.47      5.45 o
  -6   6   3       15.81       16.69      6.93 o
  -5   6   3       26.38       33.12      2.80 o
  -4   6   3       30.71       39.02      4.83 o
  -3   6   3       87.92      101.82      5.57 o
  -2   6   3      117.82      120.42      3.60 o
  -1   6   3      211.62      217.08      5.44 o
   0   6   3     1327.22     1292.38     36.36 o
   1   6   3      720.02      730.37     17.04 o
   2   6   3       37.03       45.06      4.93 o
   3   6   3      159.62      160.30      5.85 o
   4   6   3       69.92       68.64      4.21 o
   5   6   3       38.25       39.36      6.88 o
   6   6   3       30.27       43.59      8.36 o
   7   6   3        4.11        5.94      9.14 o
   8   6   3        0.36        2.08      8.93 o
   9   6   3        0.10      -11.26     11.26 o
  -8   7   3        0.06        1.20     13.32 o
  -7   7   3        0.38       -3.01      7.95 o
  -6   7   3        2.67       -0.21      4.16 o
  -5   7   3        6.49        7.25      2.15 o
  -4   7   3       27.75       25.62      3.14 o
  -3   7   3       36.48       36.09      4.64 o
  -2   7   3      192.07      192.46      9.97 o
  -1   7   3      115.30      123.83      4.43 o
   0   7   3       73.60       69.40      2.96 o
   1   7   3      740.06      832.34     21.09 o
   2   7   3      236.08      223.70      5.47 o
   3   7   3       44.86       45.15      3.11 o
   4   7   3      219.42      259.67     14.03 o
   5   7   3       56.01       55.18      9.10 o
   6   7   3        1.16        2.96      4.10 o
   7   7   3        4.30       10.39      9.93 o
   8   7   3        2.09       -4.14     11.41 o
  -7   8   3       13.76        5.52      8.78 o
  -6   8   3        4.58       -9.93      9.93 o
  -5   8   3       11.26        7.11      4.80 o
  -4   8   3       41.40       44.38      4.46 o
  -3   8   3       17.66       19.83      3.09 o
  -2   8   3       54.66       49.64      3.81 o
  -1   8   3       50.95       44.30      2.14 o
   0   8   3      131.65      139.44      5.02 o
   1   8   3       13.98       15.33      1.69 o
   2   8   3       15.45       18.99      4.00 o
   3   8   3       26.82       30.45      5.21 o
   4   8   3       36.45       42.15     11.10 o
   5   8   3       14.66        7.10      6.69 o
   6   8   3        0.08        1.17      6.60 o
   7   8   3        1.29       12.49     10.61 o
  -7   9   3        0.44       -1.23      7.66 o
  -6   9   3        3.15        3.35      5.34 o
  -5   9   3        3.28        6.29      4.49 o
  -4   9   3        9.16       16.11      4.64 o
  -3   9   3        6.87        9.38      3.02 o
  -2   9   3       16.16       13.59      2.90 o
  -1   9   3       35.82       39.07      1.50 o
   0   9   3        4.69        3.04      1.12 o
   1   9   3      131.59      133.08      8.26 o
   2   9   3       58.76       67.61      9.26 o
   3   9   3        0.23        1.67      4.48 o
   4   9   3       64.63       81.14      9.70 o
   5   9   3       13.13       18.14      6.41 o
   6   9   3        0.49        7.23     13.38 o
   7   9   3        0.75       -0.42     17.61 o
  -6  10   3        3.83        2.29      6.75 o
  -5  10   3        6.09       21.87      8.93 o
  -4  10   3        1.54        4.88      4.55 o
  -3  10   3       12.92       11.59      3.45 o
  -2  10   3        7.89       10.48      2.77 o
  -1  10   3       11.54        9.16      2.45 o
   0  10   3      117.60      116.31      3.18 o
   1  10   3       18.46        4.42      7.65 o
   2  10   3       16.69       -0.22      3.36 o
   3  10   3       32.37       21.99     15.19 o
   4  10   3       22.00       22.91      9.33 o
   5  10   3        3.64        8.91      6.49 o
   6  10   3        1.26       13.98      8.93 o
  -5  11   3        0.36       13.19      7.72 o
  -4  11   3        0.44       -2.25      3.49 o
  -3  11   3        1.38        3.80      3.08 o
  -2  11   3        2.63        0.66      3.96 o
  -1  11   3        1.78        1.14      1.58 o
   1  11   3        2.65       -0.39      1.71 o
   2  11   3        1.59        0.18      3.27 o
   3  11   3       10.70        0.80      3.01 o
   4  11   3        1.02        1.82      3.67 o
  -3  12   3        2.69       -2.38      3.45 o
   3  12   3        6.78        0.24      3.25 o
  -3 -12   4        4.62        2.76     16.80 o
  -2 -12   4        3.30       -0.53     13.89 o
  -1 -12   4        0.65        5.82      6.45 o
   0 -12   4        2.31        1.20      6.97 o
   1 -12   4        6.69        0.75      6.11 o
   2 -12   4        0.22       -2.92      5.34 o
  -5 -11   4        0.79        9.91     16.76 o
  -4 -11   4        2.93        0.34     10.99 o
  -3 -11   4        0.68       -1.23      9.14 o
  -2 -11   4        6.40        1.32      9.44 o
  -1 -11   4       19.58       15.11     15.36 o
   0 -11   4        0.96       -1.24      4.84 o
   1 -11   4       43.96       15.84     15.37 o
   2 -11   4       10.27        3.71      7.36 o
   3 -11   4        3.39        0.31      3.84 o
   4 -11   4        6.67        0.21      3.85 o
  -6 -10   4        0.60        5.07      9.25 o
  -5 -10   4        0.74       -9.57      9.78 o
  -4 -10   4        7.53        3.58     13.85 o
  -3 -10   4       35.06        1.42     12.79 o
  -2 -10   4        4.21       -1.37      4.84 o
  -1 -10   4       19.38        4.64      6.24 o
   0 -10   4       15.25        9.49      7.94 o
   1 -10   4       10.79        7.55      7.72 o
   2 -10   4       31.52       14.23     14.31 o
   3 -10   4       11.52        5.88      5.14 o
   4 -10   4        1.94        0.16      3.29 o
   5 -10   4        2.06        0.34      3.46 o
  -6  -9   4        1.97        2.06      9.55 o
  -5  -9   4       12.89       15.74      9.65 o
  -4  -9   4        7.68       20.98      8.10 o
  -3  -9   4        2.46       -1.70     11.33 o
  -2  -9   4       58.01       55.90     11.91 o
  -1  -9   4       51.18       62.05      7.83 o
   0  -9   4        5.13        3.23      4.52 o
   1  -9   4        1.53        3.45      3.70 o
   2  -9   4       10.31        2.22      5.27 o
   3  -9   4       10.91        4.65      3.84 o
   4  -9   4       13.96       -0.04      3.33 o
   5  -9   4        2.59        0.00      3.84 o
   6  -9   4        0.53        0.38      8.36 o
  -7  -8   4        3.24        3.54      8.53 o
  -6  -8   4        0.03       -2.76      8.15 o
  -5  -8   4        4.96        8.25      7.15 o
  -4  -8   4        3.72       -3.12      6.11 o
  -3  -8   4       68.59       84.39     12.93 o
  -2  -8   4       66.93       76.20      3.65 o
  -1  -8   4       16.84       20.87      3.41 o
   0  -8   4      152.07      154.61      6.17 o
   1  -8   4        0.30        3.69      2.26 o
   2  -8   4        6.07        9.97      1.27 o
   3  -8   4       76.27       80.48      6.84 o
   4  -8   4       39.58       46.45     12.54 o
   5  -8   4        3.90       -0.18      2.93 o
   6  -8   4        0.89       -0.42      7.55 o
   7  -8   4        1.50        8.74      8.72 o
  -7  -7   4       14.49       20.87      9.69 o
  -6  -7   4       10.64       12.56      1.40 o
  -5  -7   4       60.80       63.15      4.48 o
  -4  -7   4       19.55       18.80      2.27 o
  -3  -7   4       83.30       81.33      3.80 o
  -2  -7   4      267.34      283.25     11.01 o
  -1  -7   4       90.94       94.55      4.21 o
   0  -7   4       35.35       35.29      2.58 o
   1  -7   4      134.57      135.07      5.44 o
   2  -7   4        2.87        3.81      1.88 o
   3  -7   4       37.73       42.89      2.34 o
   4  -7   4       81.12       83.22      4.01 o
   5  -7   4        0.99        0.07      1.36 o
   6  -7   4        2.28        0.32      1.12 o
   7  -7   4        0.53       -6.30      6.30 o
   8  -7   4        1.49        1.12      6.34 o
  -8  -6   4        0.29        4.18      4.09 o
  -7  -6   4        0.36       -0.37      1.82 o
  -6  -6   4        0.41        1.08      1.34 o
  -5  -6   4       18.12       19.09      2.51 o
  -4  -6   4       55.54       52.70      2.84 o
  -3  -6   4      344.18      354.92     10.63 o
  -2  -6   4       51.66       55.42      3.03 o
  -1  -6   4      149.93      153.47      7.16 o
   0  -6   4      576.70      622.09     15.72 o
   1  -6   4       13.85       12.75      1.77 o
   2  -6   4      199.77      207.68      6.26 o
   3  -6   4       98.16       97.09      4.21 o
   4  -6   4       14.95       12.77      2.17 o
   5  -6   4       19.40       13.48      4.43 o
   6  -6   4        5.53        4.23      1.93 o
   7  -6   4        6.56        9.50      3.57 o
   8  -6   4        0.54        2.08      3.44 o
  -9  -5   4        2.83       -1.13      2.43 o
  -8  -5   4        0.45       -0.91      2.29 o
  -7  -5   4        3.25        3.71      3.84 o
  -6  -5   4       36.62        9.76     15.08 o
  -5  -5   4        5.48        5.39      2.25 o
  -4  -5   4      194.49      212.60      9.36 o
  -3  -5   4       72.49       77.93      6.05 o
  -2  -5   4      232.95      228.49      7.33 o
  -1  -5   4      313.02      311.84      8.85 o
   0  -5   4      116.01      129.89      4.37 o
   1  -5   4      495.98      510.06     12.04 o
   2  -5   4      232.99      234.86      7.20 o
   3  -5   4        1.56        2.00      1.59 o
   4  -5   4      199.36      210.38      8.01 o
   5  -5   4        4.99        4.97      1.29 o
   6  -5   4        9.89        7.80      1.49 o
   7  -5   4        4.07        2.06      3.41 o
   8  -5   4        4.38        6.60      4.92 o
   9  -5   4        0.59       -0.17      4.20 o
 -10  -4   4        2.37        4.26      4.75 o
  -9  -4   4        1.42        2.62      3.72 o
  -8  -4   4        1.20        0.92      2.19 o
  -7  -4   4       17.42       10.50      4.95 o
  -6  -4   4      162.35      175.08      8.37 o
  -5  -4   4       57.15       56.54      4.42 o
  -4  -4   4      276.10      267.08     11.05 o
  -3  -4   4      507.51      517.83     17.05 o
  -2  -4   4      675.07      702.78     21.37 o
  -1  -4   4      859.43      868.68     24.81 o
   1  -4   4      794.34      916.52     22.58 o
   2  -4   4      620.10      634.41     16.38 o
   3  -4   4      174.61      173.99      6.29 o
   4  -4   4       42.76       47.88      3.88 o
   5  -4   4       39.17       41.07      5.00 o
   6  -4   4        4.31        6.70      1.08 o
   7  -4   4        0.08        0.83      3.88 o
   8  -4   4        7.34        6.22      5.20 o
   9  -4   4        1.29        6.09      5.98 o
 -10  -3   4        5.82        9.48      4.71 o
  -9  -3   4        4.28        3.73      2.65 o
  -8  -3   4        6.30        6.32      2.71 o
  -7  -3   4       18.23       13.59      4.70 o
  -6  -3   4      198.29      209.34     10.81 o
  -5  -3   4       92.32       90.77      6.41 o
  -4  -3   4       40.60       39.49      4.20 o
  -3  -3   4      435.83      447.74     13.03 o
  -2  -3   4     2003.87     2041.06     64.35 o
  -1  -3   4      938.31      925.39     24.68 o
   0  -3   4      179.45      196.49      5.83 o
   1  -3   4     2539.09     2598.59     91.77 o
   2  -3   4      120.65      123.85      5.01 o
   3  -3   4      103.36      118.23      6.05 o
   4  -3   4       69.78       63.09      4.97 o
   5  -3   4       50.17       57.46      5.54 o
   6  -3   4       12.91       16.40      5.13 o
   7  -3   4       10.90       17.86      5.60 o
   8  -3   4       18.63       19.67      6.62 o
   9  -3   4        0.44       -3.88      6.21 o
 -10  -2   4        0.94        7.67      7.05 o
  -9  -2   4        2.80        1.47      2.52 o
  -8  -2   4       26.09       32.49      3.70 o
  -7  -2   4      120.06      126.69      7.53 o
  -6  -2   4       95.47       91.32     14.91 o
  -5  -2   4      159.16      170.95     10.33 o
  -4  -2   4       76.38       77.49      4.89 o
  -3  -2   4     2645.65     2823.45    106.08 o
  -2  -2   4      197.09      186.55      5.96 o
  -1  -2   4      253.77      285.42     11.60 o
   0  -2   4     1993.29     1991.60     59.05 o
   1  -2   4      473.38      461.06     11.63 o
   2  -2   4      283.52      261.04      9.83 o
   3  -2   4      859.56      847.66     25.96 o
   4  -2   4      275.08      296.26     11.81 o
   5  -2   4       30.21       36.33      3.28 o
   6  -2   4       35.26       33.77      3.34 o
   7  -2   4       16.07       14.22      1.76 o
   8  -2   4        9.80       12.83      6.41 o
   9  -2   4        3.95        2.93      9.38 o
 -10  -1   4        0.79       16.95      6.32 o
  -9  -1   4        2.70       -0.44      2.81 o
  -8  -1   4        6.40        1.05      3.48 o
  -7  -1   4      132.72      139.99     11.16 o
  -6  -1   4       57.40       55.18      8.09 o
  -5  -1   4       37.14       41.53      6.35 o
  -4  -1   4      406.69      384.02     12.67 o
  -3  -1   4      168.68      170.76      6.46 o
  -2  -1   4     2317.16     2319.80     76.17 o
  -1  -1   4     2614.59     2548.61     83.55 o
   0  -1   4      321.56      328.45      8.70 o
   1  -1   4     1030.56     1008.60     28.37 o
   2  -1   4      786.22      759.12     21.70 o
   3  -1   4      291.22      284.28      9.78 o
   4  -1   4       96.48       91.87      3.73 o
   5  -1   4       60.53       66.21      3.20 o
   6  -1   4        1.50        2.01      1.49 o
   7  -1   4        8.90        3.84      4.26 o
   8  -1   4       15.17       18.10      6.60 o
   9  -1   4        2.50        1.70      7.91 o
  10  -1   4        0.23       13.07      9.63 o
 -10   0   4        0.04        8.74      9.29 o
  -9   0   4        3.17        5.24      4.40 o
  -8   0   4        1.97        1.99      2.57 o
  -7   0   4      326.40      326.49     12.01 o
  -6   0   4       11.37        8.44      5.30 o
  -5   0   4       93.82       83.63      8.60 o
  -4   0   4      284.77      281.60     11.60 o
  -3   0   4       11.37        9.37      2.24 o
  -2   0   4       96.74       81.48      3.66 o
  -1   0   4     2203.68     2257.26     73.53 o
   0   0   4     2503.87     2378.89     75.70 o
   1   0   4       18.79       18.86      2.27 o
   2   0   4      865.52      761.45     21.56 o
   3   0   4       56.10       54.04      2.90 o
   4   0   4       89.99       87.78      3.89 o
   5   0   4       98.89       84.61      4.42 o
   6   0   4        0.56        1.37      1.70 o
   7   0   4        0.00        0.57      1.61 o
   8   0   4        0.12        3.75      7.38 o
   9   0   4        1.50        9.04     15.82 o
  10   0   4        0.22       12.88     10.73 o
 -10   1   4        0.81        1.11      8.86 o
  -9   1   4        2.69        0.22      4.29 o
  -8   1   4        7.08        5.41      1.92 o
  -7   1   4      129.54      134.76      5.67 o
  -6   1   4       56.70       62.95      9.27 o
  -5   1   4       56.86       52.81      7.58 o
  -4   1   4      405.55      376.50     15.35 o
  -3   1   4      176.08      172.13      8.73 o
  -2   1   4     2377.90     2342.92     76.51 o
  -1   1   4     2602.25     2558.21     83.65 o
   0   1   4      322.03      327.77      8.86 o
   1   1   4     1122.99     1106.87     30.23 o
   2   1   4      784.02      755.50     17.28 o
   3   1   4      280.06      269.99      7.32 o
   4   1   4       96.36       98.43      5.59 o
   5   1   4       49.32       53.56      4.62 o
   6   1   4        1.16        0.74      1.99 o
   7   1   4        7.85        3.89      2.96 o
   8   1   4       15.19        3.06      6.32 o
   9   1   4        2.49       10.44      9.35 o
  10   1   4        0.25       -6.09     18.71 o
 -10   2   4        0.95       21.02     11.24 o
  -9   2   4        2.60        2.06      5.25 o
  -8   2   4       26.06       23.22      5.45 o
  -7   2   4      124.65      131.96     25.42 o
  -6   2   4      114.58      110.66     12.59 o
  -5   2   4      163.77      180.61     14.03 o
  -4   2   4      106.88      104.64      5.19 o
  -3   2   4     2766.97     2896.81    123.05 o
  -2   2   4      182.97      167.05      6.73 o
  -1   2   4      339.70      317.98      8.54 o
   0   2   4     1648.19     1687.57     52.04 o
   1   2   4      359.19      359.57      8.53 o
   2   2   4      353.58      327.21      9.91 o
   3   2   4      817.97      804.04     21.42 o
   4   2   4      282.01      287.70      8.70 o
   5   2   4       21.01       28.40      3.33 o
   6   2   4       32.82       36.78      3.98 o
   7   2   4       15.41        3.85      5.48 o
   8   2   4       10.22        6.10      9.52 o
   9   2   4        4.00       -2.35      7.74 o
 -10   3   4        5.76        0.13      7.86 o
  -9   3   4        4.26       -1.44      6.22 o
  -8   3   4        5.62        7.24      7.14 o
  -7   3   4       15.58       13.78      2.33 o
  -6   3   4      197.22      202.52      8.34 o
  -5   3   4       94.95       70.16      7.34 o
  -4   3   4       34.64       38.94      3.50 o
  -3   3   4      424.97      451.16     13.30 o
  -2   3   4     1881.68     1878.52     48.89 o
  -1   3   4      859.52      851.01     21.03 o
   0   3   4      166.28      177.24      5.34 o
   1   3   4     2612.54     2668.97     76.70 o
   2   3   4      116.51      122.32      4.71 o
   3   3   4       90.29      101.00      4.65 o
   4   3   4       70.39       65.95      4.02 o
   5   3   4       46.13       43.69      4.23 o
   6   3   4       12.05        3.62      3.71 o
   7   3   4        9.62        3.29      4.72 o
   8   3   4       17.88        5.92     13.04 o
   9   3   4        0.44        2.55      9.31 o
 -10   4   4        2.35        5.02      9.59 o
  -9   4   4        1.50       10.77      7.06 o
  -8   4   4        1.31        2.01      6.12 o
  -7   4   4       15.99       13.07     13.62 o
  -6   4   4      163.44      178.64      7.92 o
  -5   4   4       65.18       70.39      3.56 o
  -4   4   4      274.47      262.96      7.60 o
  -3   4   4      532.01      537.20     12.36 o
  -2   4   4      733.77      789.99     18.64 o
  -1   4   4      809.67      783.17     18.16 o
   0   4   4      554.70      547.53     12.53 o
   1   4   4      923.77     1076.74     26.58 o
   2   4   4      596.01      595.21     15.73 o
   3   4   4      212.71      212.58      6.97 o
   4   4   4       39.76       41.80      3.50 o
   5   4   4       31.06       28.70      3.71 o
   6   4   4        2.40        1.28      2.75 o
   7   4   4        0.11       -0.01      3.42 o
   8   4   4        7.41       -2.71      9.37 o
   9   4   4        1.36       -5.11     10.37 o
  -9   5   4        2.83       16.52     22.06 o
  -8   5   4        0.57       -4.58      7.95 o
  -7   5   4        4.20       -1.90      5.14 o
  -6   5   4       37.31       37.03      3.40 o
  -5   5   4        9.36       10.47      2.17 o
  -4   5   4      211.44      229.61      6.45 o
  -3   5   4       68.61       70.85      4.09 o
  -2   5   4      245.53      235.49      6.70 o
  -1   5   4      315.72      317.89      9.36 o
   0   5   4      135.45      143.29      5.56 o
   1   5   4      418.28      431.28     11.17 o
   2   5   4      227.42      224.90      8.46 o
   3   5   4        2.24        2.14      2.29 o
   4   5   4      182.24      187.86      9.24 o
   5   5   4        3.96        3.52      3.73 o
   6   5   4        9.13        2.46      3.51 o
   7   5   4        3.48       -6.08      7.52 o
   8   5   4        4.56       14.28     17.67 o
   9   5   4        0.58       -0.78      9.23 o
  -9   6   4        0.84        1.99     10.20 o
  -8   6   4        0.29       -0.87      6.36 o
  -7   6   4        0.29       -1.77      4.78 o
  -6   6   4        0.19        0.07      2.04 o
  -5   6   4       17.12       24.50      2.92 o
  -4   6   4       58.95       59.70      4.57 o
  -3   6   4      361.73      374.99      9.50 o
  -2   6   4       48.19       51.81      3.17 o
  -1   6   4      165.40      162.77      5.69 o
   0   6   4      670.91      676.99     16.45 o
   1   6   4        4.10        3.00      1.85 o
   2   6   4      211.05      209.30      6.74 o
   3   6   4      103.28      103.54      4.23 o
   4   6   4       17.20       17.37      2.34 o
   5   6   4       25.08       16.68      3.66 o
   6   6   4        7.16        5.68      5.50 o
   7   6   4        6.99        6.40      9.56 o
   8   6   4        0.49       -8.80      8.80 o
  -8   7   4        3.06        9.79      9.66 o
  -7   7   4       15.43       27.95      8.30 o
  -6   7   4       10.63       11.69      2.22 o
  -5   7   4       65.54       69.65      5.23 o
  -4   7   4       22.99       32.01      3.71 o
  -3   7   4       90.46       86.87      4.07 o
  -2   7   4      308.59      312.16      7.66 o
  -1   7   4      118.90      122.37      4.74 o
   0   7   4       32.40       32.15      2.52 o
   1   7   4      122.57      115.81      6.78 o
   2   7   4        8.05        8.51      1.55 o
   3   7   4       42.63       44.56      3.06 o
   4   7   4       68.28       67.97      4.71 o
   5   7   4        1.77        2.12      3.72 o
   6   7   4        2.65       -0.22      4.28 o
   7   7   4        0.78        1.95      5.15 o
   8   7   4        1.61       -5.88      9.33 o
  -8   8   4        0.01       -1.51      8.89 o
  -7   8   4        3.15        7.66      8.87 o
  -6   8   4        0.05       -6.63      6.63 o
  -5   8   4        3.78        2.28      3.26 o
  -4   8   4        5.19        2.82      3.16 o
  -3   8   4       65.00       76.17      9.62 o
  -2   8   4       54.27       60.50      3.86 o
  -1   8   4       28.91       30.30      2.23 o
   0   8   4      120.81      122.18      5.58 o
   1   8   4        2.39        1.91      1.49 o
   2   8   4        4.92        4.98      2.15 o
   3   8   4       64.88       74.75      5.82 o
   4   8   4       34.15       46.74      7.68 o
   5   8   4        2.57        0.75      4.15 o
   6   8   4        0.75       -3.62      5.55 o
   7   8   4        1.38        2.95      9.88 o
  -7   9   4        3.04       -6.23      6.71 o
  -6   9   4        1.87       -5.85      5.85 o
  -5   9   4       10.42        8.24      5.37 o
  -4   9   4        4.67        1.03      3.24 o
  -3   9   4        2.92        2.03      2.32 o
  -2   9   4       49.17       49.27      6.01 o
  -1   9   4       43.11       52.01      5.62 o
   0   9   4        7.99        5.01      1.80 o
   1   9   4        3.90        1.89      2.21 o
   2   9   4        4.71        2.85      1.88 o
   3   9   4        8.43        3.60      4.42 o
   4   9   4       19.34        9.32      8.71 o
   5   9   4        2.62        3.29      4.94 o
   6   9   4        0.42        2.84      7.14 o
  -6  10   4        0.71       -6.28      7.17 o
  -5  10   4        0.99       -2.94      4.59 o
  -4  10   4        7.75        1.17      4.19 o
  -3  10   4       32.57       37.27      5.86 o
  -2  10   4        3.21        5.32      2.43 o
  -1  10   4       18.95       16.27      1.84 o
   0  10   4       11.94       10.02      1.52 o
   1  10   4        8.69        2.32      1.54 o
   2  10   4       31.19       32.53     20.66 o
   3  10   4        7.03        3.85      5.23 o
   4  10   4        2.59        1.60      5.86 o
   5  10   4        1.55       -1.16      4.78 o
  -5  11   4        1.13       -3.68      6.73 o
  -4  11   4        3.46        6.78      4.07 o
  -3  11   4        0.72       -2.44      3.02 o
  -2  11   4        8.06        5.82      2.60 o
  -1  11   4       17.70       14.52      7.90 o
   0  11   4        0.43       -0.36      7.13 o
   1  11   4       48.17       -0.53     10.95 o
   2  11   4       11.39       -0.08      3.66 o
   3  11   4        3.99       -0.25      3.73 o
   4  11   4        6.64        5.85      6.00 o
  -3  12   4        3.70        1.48      2.98 o
   2  12   4        0.23       -0.91      3.29 o
  -2 -12   5        6.68       -0.32      9.69 o
  -1 -12   5        2.88       -1.44      8.23 o
   0 -12   5       11.35        9.52     10.90 o
   1 -12   5       22.45       17.57     15.59 o
  -4 -11   5        3.67        2.40     18.07 o
  -3 -11   5        1.96       -0.74      9.08 o
  -2 -11   5        3.01        1.59      8.38 o
  -1 -11   5        3.55       -1.27      8.27 o
   0 -11   5        1.36       -0.29      4.42 o
   1 -11   5       15.32        9.64     11.41 o
   2 -11   5       11.22        5.11      6.54 o
   3 -11   5        3.46        5.34      4.87 o
   4 -11   5        0.40        0.04      4.05 o
  -5 -10   5        2.45       -4.18      8.91 o
  -4 -10   5        4.32        9.76      9.59 o
  -3 -10   5        6.00        0.49     14.53 o
  -2 -10   5        7.30        0.08      9.46 o
  -1 -10   5       18.14       -0.34      6.81 o
   0 -10   5       19.93       -0.89      4.39 o
   1 -10   5        1.69        0.18      3.89 o
   2 -10   5        9.84        5.34      5.81 o
   3 -10   5       19.76       10.64      7.80 o
   4 -10   5        2.15        0.43      3.23 o
   5 -10   5        3.91       -0.78     10.86 o
  -6  -9   5        2.82       -1.89      9.50 o
  -5  -9   5        6.98       -8.74     14.81 o
  -4  -9   5       18.47       18.99     10.59 o
  -3  -9   5       12.93       -0.95      9.31 o
  -2  -9   5       13.92       13.07      6.53 o
  -1  -9   5       31.39       33.07      3.40 o
   0  -9   5       55.30       57.29      4.53 o
   1  -9   5      117.27      141.68      7.69 o
   2  -9   5       66.53       85.22     11.08 o
   3  -9   5       31.66       32.21     20.34 o
   4  -9   5       12.17       -0.45      3.48 o
   5  -9   5        8.69       -0.01      2.56 o
   6  -9   5        0.79        1.70      8.76 o
  -7  -8   5        0.83       15.97      9.33 o
  -6  -8   5       16.58        0.85     16.10 o
  -5  -8   5        9.61        9.75      1.37 o
  -4  -8   5        4.56        0.62      5.60 o
  -3  -8   5        8.73       11.41      2.13 o
  -2  -8   5       13.63       20.74      3.50 o
  -1  -8   5       40.04       46.11      5.19 o
   0  -8   5       95.65       97.25      4.19 o
   1  -8   5       23.44       20.38      2.35 o
   2  -8   5       31.24       36.68      3.56 o
   3  -8   5       12.66       10.12      1.79 o
   4  -8   5        8.58        5.74      3.29 o
   5  -8   5        5.78        0.19      2.26 o
   6  -8   5        0.48       -0.17      7.85 o
  -7  -7   5       17.71       19.92      9.93 o
  -6  -7   5       20.52       25.49      2.43 o
  -5  -7   5       18.19       17.87      2.15 o
  -4  -7   5        5.82        1.23      5.44 o
  -3  -7   5       49.73       48.47      4.91 o
  -2  -7   5       14.51       14.68      2.88 o
  -1  -7   5       63.61       62.08      3.93 o
   0  -7   5        4.33        7.08      2.18 o
   1  -7   5      129.31      144.04      5.48 o
   2  -7   5       48.75       59.37      3.49 o
   3  -7   5        5.63        7.61      2.81 o
   4  -7   5       95.67      104.05      4.95 o
   5  -7   5        4.65        1.76      1.74 o
   6  -7   5        0.19       -0.31      1.05 o
  -8  -6   5        0.33        2.18      1.99 o
  -7  -6   5        2.09       -1.57      2.46 o
  -6  -6   5       42.66       41.61      5.85 o
  -5  -6   5       22.39       18.03      4.66 o
  -4  -6   5       38.05       37.99      4.05 o
  -3  -6   5       60.13       56.92      5.99 o
  -2  -6   5      118.02      122.74     10.60 o
  -1  -6   5       49.79       47.89      3.21 o
   0  -6   5      157.41      154.72      9.72 o
   1  -6   5      182.35      163.78      7.67 o
   2  -6   5       19.07       21.78      2.62 o
   3  -6   5       74.06       79.25      4.40 o
   4  -6   5       99.69       89.78      5.24 o
   5  -6   5       16.38       18.53      2.07 o
   6  -6   5       13.29       11.13      6.31 o
   7  -6   5        0.91        1.78      2.91 o
   8  -6   5        0.38       12.13      7.91 o
  -9  -5   5        0.43        2.44      2.74 o
  -8  -5   5        1.71       -1.12      2.19 o
  -7  -5   5       13.99        9.50      4.16 o
  -6  -5   5       69.16       68.75      5.90 o
  -5  -5   5        7.52        9.34      2.75 o
  -4  -5   5       17.45       26.16      3.46 o
  -3  -5   5       19.54       18.27      3.68 o
  -2  -5   5      150.33      139.46      5.39 o
  -1  -5   5      289.51      277.69      8.96 o
   0  -5   5       10.85       14.41      2.26 o
   1  -5   5      459.27      473.35     16.62 o
   2  -5   5      492.18      503.42     16.21 o
   3  -5   5       21.45       24.79      4.39 o
   4  -5   5      118.02      111.13      9.43 o
   5  -5   5       73.76       86.32      6.82 o
   6  -5   5        9.45       11.65     11.27 o
   7  -5   5        9.69       16.04      8.08 o
   8  -5   5        6.46        8.04      5.39 o
  -9  -4   5        2.59        9.01      7.12 o
  -8  -4   5        0.11       -0.88      2.27 o
  -7  -4   5       20.84       10.30      9.82 o
  -6  -4   5       49.70       50.18      4.73 o
  -5  -4   5       42.60       40.89      4.75 o
  -4  -4   5       56.94       59.94      4.70 o
  -3  -4   5       79.76       77.36      4.75 o
  -2  -4   5      124.32      123.56      4.81 o
  -1  -4   5      153.90      171.65      6.43 o
   0  -4   5     1790.13     1787.10     56.74 o
   1  -4   5       46.24       47.00      3.26 o
   2  -4   5      203.18      201.58      8.00 o
   3  -4   5      181.75      181.88     10.12 o
   4  -4   5      138.76      147.21      7.90 o
   5  -4   5      224.71      244.61     15.07 o
   6  -4   5       30.80       36.53      3.31 o
   7  -4   5        4.99        5.42      3.86 o
   8  -4   5        1.53        0.66      5.41 o
   9  -4   5        1.02        5.05      6.30 o
 -10  -3   5        1.84        0.96      4.27 o
  -9  -3   5        1.74       -0.30      2.31 o
  -8  -3   5        0.94        1.38      2.25 o
  -7  -3   5       80.20       75.85      8.59 o
  -6  -3   5       88.43       75.90      8.19 o
  -5  -3   5       50.39       39.18      5.26 o
  -4  -3   5      473.15      502.50     17.08 o
  -3  -3   5       50.71       51.36      5.53 o
  -2  -3   5      960.75      988.26     30.57 o
  -1  -3   5     1972.12     1973.28     65.94 o
   0  -3   5      353.95      385.80     12.67 o
   1  -3   5      566.63      541.72     18.55 o
   2  -3   5      630.13      603.54     19.49 o
   3  -3   5      103.49      100.96      6.87 o
   4  -3   5       72.31       82.13      6.27 o
   5  -3   5       98.76       94.13      7.86 o
   6  -3   5        5.17        6.80      2.27 o
   7  -3   5       15.52       13.49      4.72 o
   8  -3   5        5.16        8.25      6.38 o
   9  -3   5        0.32       -7.61      7.61 o
 -10  -2   5        0.42        4.38      6.22 o
  -9  -2   5        5.36        5.55      3.72 o
  -8  -2   5        0.03       -0.48      2.80 o
  -7  -2   5       66.18       70.55      5.87 o
  -6  -2   5       55.91       62.44      7.92 o
  -5  -2   5       59.55       62.89      7.11 o
  -4  -2   5      100.97      111.12      5.96 o
  -3  -2   5      391.63      391.07     12.17 o
  -2  -2   5      638.18      659.02     19.39 o
  -1  -2   5      803.94      827.33     26.10 o
   0  -2   5     3117.58     3334.21    126.41 o
   1  -2   5     1141.38     1113.90     33.18 o
   2  -2   5      594.04      564.28     17.92 o
   3  -2   5      794.08      808.36     26.50 o
   4  -2   5        9.69       14.11      3.65 o
   5  -2   5       48.29       45.72      3.40 o
   6  -2   5        9.09       11.93      3.33 o
   7  -2   5        6.01        3.53      4.25 o
   8  -2   5        2.86        5.03      5.83 o
   9  -2   5        0.42       -8.00      8.00 o
 -10  -1   5        0.87       -4.37      5.20 o
  -9  -1   5        1.60        0.70      2.54 o
  -8  -1   5        8.17        2.59      5.43 o
  -7  -1   5       60.78       70.65      9.76 o
  -6  -1   5       17.72       20.96      6.09 o
  -5  -1   5      221.89      236.68     10.24 o
  -4  -1   5       24.90       27.14      3.74 o
  -3  -1   5      289.82      313.44     14.65 o
  -2  -1   5      604.66      587.94     15.73 o
  -1  -1   5      179.95      155.66      7.57 o
   0  -1   5      129.93      142.87      5.71 o
   1  -1   5     5689.66     6245.33    279.29 o
   2  -1   5     1069.10     1045.63     31.96 o
   3  -1   5      150.51      146.06      7.32 o
   4  -1   5      355.63      372.88     14.57 o
   5  -1   5       78.99       82.70      4.16 o
   6  -1   5       12.74        9.46      2.99 o
   7  -1   5       12.90        4.55      4.42 o
   8  -1   5       10.73        3.28      5.97 o
   9  -1   5        2.76        7.53      9.25 o
 -10   0   5        0.20       -3.48      9.15 o
  -9   0   5        4.84        6.01      4.83 o
  -8   0   5        4.21        2.40      3.41 o
  -7   0   5      122.86      120.47     14.29 o
  -6   0   5        7.13        8.44      8.99 o
  -5   0   5        3.26        2.78      2.77 o
  -4   0   5      126.48      138.31      6.92 o
  -3   0   5     1183.55     1190.46     40.79 o
  -2   0   5      286.37      264.35      9.98 o
  -1   0   5        6.31       11.06      2.20 o
   0   0   5     1394.64     1219.56     35.87 o
   1   0   5      659.29      618.45     19.83 o
   2   0   5       35.14       22.82      3.06 o
   3   0   5      461.63      461.11     18.26 o
   4   0   5       88.77       91.52      4.51 o
   5   0   5        9.40        9.93      2.45 o
   6   0   5       14.96       11.32      2.58 o
   7   0   5        4.22        1.11      2.69 o
   8   0   5        0.04       -0.62      1.86 o
   9   0   5        0.67        8.76      9.57 o
 -10   1   5        0.88        0.34      6.19 o
  -9   1   5        1.61       11.08      5.34 o
  -8   1   5        7.37        7.39      3.38 o
  -7   1   5       57.28       57.34     11.86 o
  -6   1   5       18.24       26.18      7.28 o
  -5   1   5      196.12      194.44      9.82 o
  -4   1   5       28.07       30.05      4.33 o
  -3   1   5      302.68      316.88     10.88 o
  -2   1   5      413.39      411.03     13.16 o
  -1   1   5      197.08      161.90      5.96 o
   0   1   5      149.50      172.90      6.11 o
   1   1   5     5086.02     5594.46    253.63 o
   2   1   5      950.79      934.78     43.28 o
   3   1   5      167.21      157.15      5.68 o
   4   1   5      311.85      312.91     11.17 o
   5   1   5       60.12       56.87      4.55 o
   6   1   5       12.54        5.90      3.11 o
   7   1   5       10.65        2.72      2.72 o
   8   1   5       11.04        1.74      3.09 o
   9   1   5        2.75        6.34      9.88 o
 -10   2   5        0.43        9.33      7.43 o
  -9   2   5        5.59       10.64      6.39 o
  -8   2   5        0.01        4.52     11.01 o
  -7   2   5       62.62       58.68     12.52 o
  -6   2   5       49.89       50.53     10.78 o
  -5   2   5       58.07       64.81      5.47 o
  -4   2   5       72.43       77.06      6.85 o
  -3   2   5      307.88      312.90     11.39 o
  -2   2   5      630.05      638.64     18.97 o
  -1   2   5      854.00      878.22     25.21 o
   0   2   5     3354.86     3772.08    145.48 o
   1   2   5     1095.18     1092.13     27.01 o
   2   2   5      622.34      608.49     16.31 o
   3   2   5      761.32      774.35     20.73 o
   4   2   5       10.97       14.17      2.71 o
   5   2   5       59.94       56.31      4.24 o
   6   2   5        8.92        1.99      2.86 o
   7   2   5        6.38        1.25      2.67 o
   8   2   5        2.65       -3.60      5.18 o
   9   2   5        0.37        4.52      9.97 o
 -10   3   5        1.88        5.54     17.74 o
  -9   3   5        1.72       -0.52      6.28 o
  -8   3   5        0.95       -0.17      2.34 o
  -7   3   5       85.64       79.63     10.80 o
  -6   3   5       89.52       90.65     13.08 o
  -5   3   5       44.16       31.88      4.26 o
  -4   3   5      481.56      496.79     19.22 o
  -3   3   5       45.55       51.66      3.95 o
  -2   3   5     1067.30     1087.80     34.57 o
  -1   3   5     2078.81     2098.37     58.53 o
   0   3   5      329.13      368.40     10.15 o
   1   3   5      650.15      641.25     16.46 o
   2   3   5      682.57      672.77     19.81 o
   3   3   5      111.05      107.72      4.98 o
   4   3   5       74.06       78.52      4.72 o
   5   3   5      119.27      114.14      6.12 o
   6   3   5        5.98        0.21      3.54 o
   7   3   5       17.77        1.48      3.13 o
   8   3   5        5.59        2.40      4.25 o
   9   3   5        0.31        1.34     10.54 o
  -9   4   5        2.58       -3.95     13.22 o
  -8   4   5        0.12       16.26      9.06 o
  -7   4   5       22.32       22.27      2.08 o
  -6   4   5       42.75       40.04      3.18 o
  -5   4   5       37.23       30.83      2.62 o
  -4   4   5       76.36       76.45      3.54 o
  -3   4   5       96.56       97.37      4.41 o
  -2   4   5       85.74       80.31      3.74 o
  -1   4   5      169.53      186.69      6.13 o
   0   4   5     1602.16     1623.28     44.42 o
   1   4   5       26.97       26.67      3.05 o
   2   4   5      218.78      236.80      7.37 o
   3   4   5      195.06      190.27      6.95 o
   4   4   5      124.84      128.22      6.17 o
   5   4   5      236.01      241.17      9.75 o
   6   4   5       34.91       44.77      4.59 o
   7   4   5        4.64        0.85      2.91 o
   8   4   5        1.63        9.89      9.00 o
   9   4   5        0.99        0.89     18.26 o
  -9   5   5        0.42      -11.93     11.93 o
  -8   5   5        1.93       10.76      6.43 o
  -7   5   5       12.91       14.71      4.83 o
  -6   5   5       68.21       75.93      4.35 o
  -5   5   5        8.38       10.78      2.79 o
  -4   5   5       16.02       21.56      2.39 o
  -3   5   5       17.11       22.55      2.80 o
  -2   5   5      121.41      119.42      4.52 o
  -1   5   5      303.50      304.29      8.88 o
   0   5   5        4.47        6.25      2.05 o
   1   5   5      538.52      547.14     16.41 o
   2   5   5      505.78      505.66     14.18 o
   3   5   5       17.51       20.68      2.85 o
   4   5   5      155.33      148.41      6.44 o
   5   5   5       72.86       86.95      5.62 o
   6   5   5       10.26        3.38      3.61 o
   7   5   5       10.27        7.61      9.30 o
   8   5   5        6.56        7.64     16.06 o
  -9   6   5        0.02        2.22      7.19 o
  -8   6   5        0.37       -2.36      5.96 o
  -7   6   5        1.97       -0.58      1.64 o
  -6   6   5       49.02       54.19      7.24 o
  -5   6   5       26.13       23.11      3.63 o
  -4   6   5       31.04       28.10      2.98 o
  -3   6   5       64.05       64.24      3.31 o
  -2   6   5      136.86      144.71      4.92 o
  -1   6   5       39.91       34.96      2.90 o
   0   6   5      210.59      208.82      6.62 o
   1   6   5      177.65      155.61      7.80 o
   2   6   5       22.73       24.22      2.76 o
   3   6   5       72.70       76.20      5.48 o
   4   6   5      112.03      106.79      7.25 o
   5   6   5       14.43        6.40      4.94 o
   6   6   5       12.21        4.74      4.51 o
   7   6   5        0.89       -4.03      4.77 o
   8   6   5        0.38        4.77      7.06 o
  -8   7   5        3.12       -5.28      9.14 o
  -7   7   5       16.99       24.09      8.32 o
  -6   7   5       20.43       24.82      3.80 o
  -5   7   5       13.41       13.66      5.72 o
  -4   7   5        2.29        1.13      1.18 o
  -3   7   5       43.31       45.69      2.74 o
  -2   7   5        2.25        2.35      2.73 o
  -1   7   5       42.65       44.38      5.29 o
   0   7   5        7.43        8.23      2.11 o
   1   7   5      121.78      122.08      7.31 o
   2   7   5       37.02       45.26      4.45 o
   3   7   5        4.97        9.03      2.57 o
   4   7   5       95.20      101.06      6.46 o
   5   7   5        3.54        0.62      1.98 o
   6   7   5        0.11       -1.05      4.44 o
   7   7   5        0.54       -8.64      8.64 o
  -8   8   5        1.52       -4.31      7.26 o
  -7   8   5        0.98        5.68      9.88 o
  -6   8   5       14.90       15.53      4.50 o
  -5   8   5       10.10       11.84      3.37 o
  -4   8   5        2.53        2.14      3.25 o
  -3   8   5        6.63        2.75      2.41 o
  -2   8   5       12.12       13.87      1.94 o
  -1   8   5       35.01       37.77      3.71 o
   0   8   5       85.38       85.83      5.72 o
   1   8   5       24.22       23.90      2.66 o
   2   8   5       31.30       33.24      2.80 o
   3   8   5       21.87       21.40      3.02 o
   4   8   5        7.62        5.96      2.42 o
   5   8   5        4.70        3.41      4.65 o
   6   8   5        0.29       -4.20      5.68 o
   7   8   5        0.10        1.23      5.76 o
  -7   9   5        2.45       13.91      9.26 o
  -6   9   5        2.98       11.64     13.19 o
  -5   9   5        8.51        6.23      5.34 o
  -4   9   5       19.67       17.13      6.98 o
  -3   9   5       10.87       15.60      4.16 o
  -2   9   5       14.40       10.46      1.55 o
  -1   9   5       39.52       42.43      3.05 o
   0   9   5       53.11       53.33      3.98 o
   1   9   5      119.30      138.44      6.11 o
   2   9   5       70.85       70.47      6.31 o
   3   9   5       32.15       23.87      6.56 o
   4   9   5        9.36       11.98     10.77 o
   5   9   5        9.30        4.61      6.45 o
   6   9   5        0.89        1.84      5.91 o
  -6  10   5        2.18        9.52      6.85 o
  -5  10   5        2.07        2.41      2.88 o
  -4  10   5        3.90        3.98      4.31 o
  -3  10   5        3.28        3.33      3.24 o
  -2  10   5        9.64       11.20      3.19 o
  -1  10   5       15.17        3.30      4.84 o
   0  10   5       21.92       -0.11      3.46 o
   1  10   5        2.73        0.11      1.24 o
   2  10   5        8.28       -0.72      3.83 o
   3  10   5       19.50       14.96     11.95 o
   4  10   5        2.96       -0.06      5.94 o
   5  10   5        4.60       -6.55      6.55 o
  -4  11   5        3.13        5.38      4.28 o
  -3  11   5        1.72        1.83      2.77 o
  -2  11   5        2.74        0.83      2.88 o
  -1  11   5        4.12        4.16      2.20 o
   0  11   5        1.46        0.11      6.62 o
   1  11   5       11.36        0.18      3.51 o
   2  11   5        9.82       -0.01      3.85 o
   3  11   5        2.59       -0.15      4.68 o
   4  11   5        0.16        4.33      5.34 o
  -2  12   5        7.11        3.54      7.36 o
  -1  12   5        2.56       -0.64      7.64 o
   0  12   5       12.34       26.16     12.26 o
   1  12   5       23.15        0.74     13.24 o
  -4 -11   6        0.03       -1.78     10.46 o
  -3 -11   6        9.54        1.40     10.67 o
  -2 -11   6       13.61        1.80     17.25 o
  -1 -11   6        5.50       -0.23      8.34 o
   0 -11   6        4.39       -7.98      8.46 o
   1 -11   6        2.58        6.85     10.39 o
   2 -11   6        0.47        9.01      6.30 o
   3 -11   6        5.36        9.86      5.90 o
  -5 -10   6        1.32       -7.95      9.65 o
  -4 -10   6        0.99       14.38     10.29 o
  -3 -10   6       12.53        0.95      9.69 o
  -2 -10   6        0.31        1.25      8.23 o
  -1 -10   6        6.57        0.13      2.30 o
   0 -10   6        8.69       -0.47      2.50 o
   1 -10   6        2.83        3.84      7.16 o
   2 -10   6        1.64        1.89      5.05 o
   3 -10   6        0.03        1.74      4.52 o
   4 -10   6        2.55       -0.19      4.45 o
  -6  -9   6       10.93       28.57     20.28 o
  -5  -9   6       12.99       19.81     10.95 o
  -4  -9   6        3.11       19.47     14.93 o
  -3  -9   6       18.31        6.75      4.27 o
  -2  -9   6       39.14       47.48      6.97 o
  -1  -9   6       49.40       56.08     28.97 o
   0  -9   6        7.48        4.28      6.09 o
   1  -9   6       20.03       27.85      3.37 o
   2  -9   6        2.92        3.25      1.73 o
   3  -9   6        1.41        2.23      1.41 o
   4  -9   6        2.56       -0.21      3.61 o
   5  -9   6        3.39       -0.11      2.63 o
  -6  -8   6        3.22        9.10      8.40 o
  -5  -8   6        2.48       -0.75      2.26 o
  -4  -8   6       14.20       10.74      5.56 o
  -3  -8   6       14.48       15.47      3.64 o
  -2  -8   6       16.63       18.06      2.87 o
  -1  -8   6       60.13       59.06      4.22 o
   0  -8   6      129.50      139.91      6.58 o
   1  -8   6       36.59       41.23      4.67 o
   2  -8   6       37.33       48.14      4.07 o
   3  -8   6       38.38       38.96      3.12 o
   4  -8   6        6.28        5.79      2.15 o
   5  -8   6        5.41       -0.02      2.97 o
  -7  -7   6       11.43       14.47      9.23 o
  -6  -7   6       27.11       24.22      3.22 o
  -5  -7   6        7.82        0.85      2.77 o
  -4  -7   6       23.03       23.19      2.89 o
  -3  -7   6       20.41       15.68      4.22 o
  -2  -7   6      181.29      178.06     11.29 o
  -1  -7   6      107.23      122.76      7.08 o
   0  -7   6       37.03       31.59      3.57 o
   1  -7   6       11.91       12.66      3.90 o
   2  -7   6       54.30       54.66      4.24 o
   3  -7   6       31.55       32.19      3.61 o
   4  -7   6       11.50        9.55      4.41 o
   5  -7   6       12.57        4.42      3.48 o
   6  -7   6        4.31        6.70      4.73 o
  -8  -6   6        0.41       -1.27      2.31 o
  -7  -6   6        2.91        1.23      3.24 o
  -6  -6   6       48.93       51.84      5.16 o
  -5  -6   6       41.19       48.75      4.42 o
  -4  -6   6        6.51        5.98      2.86 o
  -3  -6   6       68.26       71.00      4.59 o
  -2  -6   6       82.67       88.39      6.76 o
  -1  -6   6      106.62      102.87      5.60 o
   0  -6   6      266.49      286.53     12.32 o
   1  -6   6       91.27       93.38      5.25 o
   2  -6   6       28.79       32.46      3.95 o
   3  -6   6      142.76      154.31      8.13 o
   4  -6   6      120.82      135.73      7.62 o
   5  -6   6       10.94        4.28      2.99 o
   6  -6   6        6.24        6.18      4.00 o
   7  -6   6        8.29       10.44      4.50 o
   8  -6   6        1.87       -2.48      4.54 o
  -9  -5   6        1.17        2.12      3.19 o
  -8  -5   6        1.38        2.07      2.57 o
  -7  -5   6        0.67        0.10      2.81 o
  -6  -5   6       62.07       72.07     12.21 o
  -5  -5   6       70.50       63.48      6.05 o
  -4  -5   6       74.07       89.75      5.62 o
  -3  -5   6      112.53      107.10      5.95 o
  -2  -5   6      410.16      386.90     14.64 o
  -1  -5   6      403.69      398.07     12.93 o
   0  -5   6       30.33       26.49      3.48 o
   1  -5   6      541.52      537.30     17.61 o
   2  -5   6      191.35      190.35      8.30 o
   3  -5   6        6.39        8.31      3.51 o
   4  -5   6      201.25      238.96     12.13 o
   5  -5   6       26.85       33.23      5.24 o
   6  -5   6        1.78        0.39      5.43 o
   7  -5   6        1.57        1.57      3.65 o
   8  -5   6        4.16       10.25      6.24 o
  -9  -4   6        1.15        3.11      4.41 o
  -8  -4   6        2.92        1.38      3.09 o
  -7  -4   6       26.64       12.25     11.51 o
  -6  -4   6       56.22       69.12      7.34 o
  -5  -4   6       22.71       -0.70      7.96 o
  -4  -4   6       13.04       13.23      3.43 o
  -3  -4   6      260.32      263.21     10.35 o
  -2  -4   6       54.85       58.24      4.43 o
  -1  -4   6      169.27      155.03     10.12 o
   0  -4   6      360.48      350.99     11.91 o
   1  -4   6        8.14        8.77      2.86 o
   2  -4   6       17.39       24.10      3.36 o
   3  -4   6       51.78       61.97      5.36 o
   4  -4   6      283.19      295.05     16.87 o
   5  -4   6       21.55       25.75      6.26 o
   6  -4   6        5.83        3.17      3.50 o
   7  -4   6        7.64        4.83      1.45 o
   8  -4   6        2.02        9.55      6.36 o
 -10  -3   6        0.40        1.68      6.85 o
  -9  -3   6        0.33       -2.53      2.81 o
  -8  -3   6        5.38        2.54      3.53 o
  -7  -3   6       11.83        0.08      4.48 o
  -6  -3   6        1.12        1.51      3.86 o
  -5  -3   6       67.62       76.02      6.32 o
  -4  -3   6       15.29       13.21     10.50 o
  -3  -3   6       27.77       30.79      3.73 o
  -2  -3   6      419.54      432.93     16.88 o
  -1  -3   6       78.55       67.40      4.30 o
   0  -3   6      171.00      182.24      7.72 o
   1  -3   6     1010.87     1005.51     35.88 o
   2  -3   6       49.94       45.72      6.09 o
   3  -3   6       39.38       45.97      4.86 o
   4  -3   6      468.13      482.45     19.91 o
   5  -3   6       66.23       79.38      8.40 o
   6  -3   6        3.18        4.89      1.98 o
   7  -3   6        2.11       -0.05      2.81 o
   8  -3   6        1.97        0.83      5.96 o
   9  -3   6        1.25        3.05      6.68 o
 -10  -2   6        2.63        0.41      9.69 o
  -9  -2   6        4.25        8.06      4.36 o
  -8  -2   6        0.63        2.71      3.40 o
  -7  -2   6        9.07       -0.11      9.74 o
  -6  -2   6       58.21       65.13      8.79 o
  -5  -2   6        6.76       10.65      3.44 o
  -4  -2   6      357.66      385.01     14.66 o
  -3  -2   6      290.24      289.83     11.04 o
  -2  -2   6       35.25       33.81      3.31 o
  -1  -2   6     1604.27     1663.69     58.27 o
   0  -2   6      916.00      849.37     27.58 o
   1  -2   6      250.46      230.17      9.16 o
   2  -2   6      733.97      747.67     24.41 o
   3  -2   6      197.88      192.21      9.29 o
   4  -2   6       79.58       66.45      6.66 o
   5  -2   6      168.34      164.82     10.84 o
   6  -2   6       41.49       49.25      3.77 o
   7  -2   6       10.57       16.07      2.35 o
   8  -2   6        5.32        8.61      7.59 o
   9  -2   6        0.02       -2.12      6.85 o
 -10  -1   6        2.52        1.56      6.42 o
  -9  -1   6        2.35       -0.88      3.80 o
  -8  -1   6        1.02       -1.34     10.58 o
  -7  -1   6       31.34        0.13      7.19 o
  -6  -1   6        3.69        6.53      5.20 o
  -5  -1   6       34.45       41.97      5.47 o
  -4  -1   6       88.33       94.87      6.27 o
  -3  -1   6      697.43      740.84     24.05 o
  -2  -1   6      855.30      816.55     25.37 o
  -1  -1   6      800.78      724.97     29.63 o
   0  -1   6       98.68       94.42      5.03 o
   1  -1   6      715.89      748.75     25.43 o
   2  -1   6       99.78       97.18      7.47 o
   3  -1   6       49.36       46.88      5.95 o
   4  -1   6       42.11       38.54      5.90 o
   5  -1   6      133.16      140.47      7.10 o
   6  -1   6        7.74        7.20      2.47 o
   7  -1   6        0.59       -1.07      2.45 o
   8  -1   6        7.42        6.65      5.77 o
   9  -1   6        0.66        9.14      8.53 o
 -10   0   6        2.48        7.40     21.09 o
  -9   0   6        2.74        1.90      2.31 o
  -8   0   6        1.62        5.28      6.94 o
  -7   0   6        1.48        5.83      6.30 o
  -6   0   6        7.86        5.52      5.37 o
  -5   0   6      100.18      112.46      7.50 o
  -4   0   6        8.22       21.82      3.90 o
  -3   0   6      349.64      357.34     13.02 o
  -2   0   6       35.40       30.19      4.24 o
  -1   0   6      179.21      179.30      9.14 o
   0   0   6      824.09      822.23     25.07 o
   1   0   6      223.95      243.47      9.34 o
   2   0   6       68.15       54.66      4.61 o
   3   0   6      109.82      107.44      8.29 o
   4   0   6      138.69      158.33      7.27 o
   5   0   6      147.52      154.49      7.19 o
   6   0   6        6.11        8.28      2.81 o
   7   0   6       30.80       36.87      5.25 o
   8   0   6        0.09        1.24      3.03 o
   9   0   6        1.76       -6.11     10.31 o
 -10   1   6        2.48        3.10      7.29 o
  -9   1   6        2.35        6.78      9.78 o
  -8   1   6        1.29       -5.54      7.32 o
  -7   1   6       30.76       35.62      8.17 o
  -6   1   6        3.41        7.32      6.02 o
  -5   1   6       51.30       56.82      5.54 o
  -4   1   6       85.67       93.71      6.35 o
  -3   1   6      682.00      711.85     26.06 o
  -2   1   6      801.39      783.50     24.90 o
  -1   1   6      772.87      708.63     21.89 o
   0   1   6       76.84       80.27      5.04 o
   1   1   6     1057.18     1095.57     34.35 o
   2   1   6      142.39      139.24      6.85 o
   3   1   6       45.46       44.58      3.67 o
   4   1   6       76.01       68.59      4.55 o
   5   1   6      148.42      152.27      7.31 o
   6   1   6        8.00        3.76      3.71 o
   7   1   6        0.92        1.71      2.29 o
   8   1   6        7.21        6.92      4.95 o
   9   1   6        0.66       -5.94      9.52 o
 -10   2   6        2.62       20.14     11.14 o
  -9   2   6        4.02       11.06      8.23 o
  -8   2   6        0.61       22.00     12.60 o
  -7   2   6       10.02       14.15      7.62 o
  -6   2   6       55.84       55.84     11.04 o
  -5   2   6        4.21        4.25      3.85 o
  -4   2   6      350.80      367.47     16.56 o
  -3   2   6      272.92      268.93     10.61 o
  -2   2   6       16.33       12.98      3.22 o
  -1   2   6     1567.57     1632.37     57.69 o
   0   2   6      800.82      747.37     23.98 o
   1   2   6      277.46      268.04      9.79 o
   2   2   6      674.36      699.17     20.46 o
   3   2   6      181.36      177.81      8.15 o
   4   2   6       82.20       73.13      5.45 o
   5   2   6      147.39      142.08      7.63 o
   6   2   6       37.05       37.23     12.99 o
   7   2   6       10.34        0.33      4.07 o
   8   2   6        5.29        4.13      5.12 o
   9   2   6        0.01        1.83      4.16 o
 -10   3   6        0.40       -2.29      8.08 o
  -9   3   6        0.33        4.86      6.01 o
  -8   3   6        5.70        4.43      2.61 o
  -7   3   6       10.15       20.19     11.31 o
  -6   3   6        1.07        3.46      5.73 o
  -5   3   6       78.52       81.42      6.33 o
  -4   3   6       15.29       18.86      4.62 o
  -3   3   6       27.45       29.39      3.68 o
  -2   3   6      456.38      466.25     15.21 o
  -1   3   6       52.33       51.94      4.25 o
   0   3   6      204.98      220.84      7.67 o
   1   3   6     1064.49     1141.18     30.17 o
   2   3   6       70.05       75.11      4.28 o
   3   3   6       36.60       44.01      3.98 o
   4   3   6      487.57      498.72     16.32 o
   5   3   6       53.13       54.23      5.17 o
   6   3   6        2.67        0.04      3.79 o
   7   3   6        1.53        0.50      2.62 o
   8   3   6        1.80       -3.43      5.05 o
   9   3   6        1.28        5.29     14.51 o
  -9   4   6        1.10        3.37      7.05 o
  -8   4   6        2.75        2.33      7.89 o
  -7   4   6       27.07       26.97      3.17 o
  -6   4   6       61.66       64.44      4.71 o
  -5   4   6       23.74       30.81      2.88 o
  -4   4   6       15.83       10.71      2.72 o
  -3   4   6      256.58      261.71      9.08 o
  -2   4   6       81.46       91.94      5.44 o
  -1   4   6      178.67      175.23      6.14 o
   0   4   6      378.94      375.16     11.55 o
   1   4   6        1.43        2.44      2.10 o
   2   4   6       10.63       10.95      2.89 o
   3   4   6       47.47       54.07      4.38 o
   4   4   6      292.13      293.58     11.38 o
   5   4   6       16.79       17.19      9.19 o
   6   4   6        4.41        0.68      2.78 o
   7   4   6        7.99        4.51      4.80 o
   8   4   6        1.83        4.41      5.30 o
  -9   5   6        1.16        3.77      7.11 o
  -8   5   6        1.36       16.48      9.04 o
  -7   5   6        1.01        1.64      4.04 o
  -6   5   6       61.97       68.87      5.08 o
  -5   5   6       71.34       70.26      4.74 o
  -4   5   6       65.33       75.04      4.26 o
  -3   5   6      126.42      121.59      5.92 o
  -2   5   6      430.75      422.57     12.64 o
  -1   5   6      356.61      341.39     11.26 o
   0   5   6       38.69       41.17      3.76 o
   1   5   6      486.79      463.41     15.20 o
   2   5   6      159.11      162.86      7.07 o
   3   5   6       10.70       11.27      2.80 o
   4   5   6      164.17      182.63      8.88 o
   5   5   6       24.67       31.98      6.98 o
   6   5   6        1.61       -2.28      2.61 o
   7   5   6        1.27       -3.18      3.62 o
   8   5   6        3.96        6.44      6.21 o
  -9   6   6        2.51       17.50     16.91 o
  -8   6   6        0.46        0.53      7.30 o
  -7   6   6        2.52        0.50      2.98 o
  -6   6   6       45.21       47.61      6.55 o
  -5   6   6       38.38       47.73      4.78 o
  -4   6   6       11.94       13.16      2.33 o
  -3   6   6       70.91       77.86      4.31 o
  -2   6   6       68.48       72.31      5.79 o
  -1   6   6      122.89      114.27      5.81 o
   0   6   6      282.12      288.33     11.59 o
   1   6   6       87.59       87.86      5.49 o
   2   6   6       37.20       43.12      3.93 o
   3   6   6      156.29      169.16      7.44 o
   4   6   6      108.57      120.57      8.40 o
   5   6   6       13.26        4.18      2.83 o
   6   6   6        7.02        3.71      5.10 o
   7   6   6        7.87        2.41      3.80 o
   8   6   6        2.01       17.67      9.07 o
  -8   7   6        0.25        6.22      7.43 o
  -7   7   6       11.76       12.03     10.54 o
  -6   7   6       27.88       26.64      3.96 o
  -5   7   6       10.95        7.98      3.14 o
  -4   7   6       28.06       28.82      2.71 o
  -3   7   6       21.32       17.09      3.43 o
  -2   7   6      193.38      192.32      8.04 o
  -1   7   6      136.01      145.61      5.96 o
   0   7   6       32.23       31.42      4.01 o
   1   7   6       16.76       21.38      3.24 o
   2   7   6       66.48       61.85      4.49 o
   3   7   6       26.35       26.42      4.56 o
   4   7   6       18.84       14.98      2.84 o
   5   7   6       14.33        3.48      5.33 o
   6   7   6        3.74        2.53      5.42 o
   7   7   6        0.92        5.36      7.84 o
  -7   8   6        0.78        4.58      9.96 o
  -6   8   6        3.62        2.91      2.91 o
  -5   8   6        1.90        7.33      3.98 o
  -4   8   6       13.30        5.53      3.80 o
  -3   8   6       13.78       15.55      4.41 o
  -2   8   6       20.05       25.71      3.45 o
  -1   8   6       54.39       57.50      5.62 o
   0   8   6      121.47      130.98      6.37 o
   1   8   6       34.51       33.63      3.54 o
   2   8   6       30.35       37.81      3.59 o
   3   8   6       28.46       27.88      3.33 o
   4   8   6        7.82        3.54      3.27 o
   5   8   6        5.50        5.12      4.69 o
   6   8   6        0.58       -1.07      5.70 o
  -6   9   6       10.62       16.35      7.27 o
  -5   9   6       11.95       12.76      4.31 o
  -4   9   6        2.30        2.50      3.69 o
  -3   9   6       20.92       14.40      1.64 o
  -2   9   6       31.93       33.31      6.18 o
  -1   9   6       43.61       50.56      3.88 o
   0   9   6        5.07        1.47      2.41 o
   1   9   6       15.68       17.51      5.13 o
   2   9   6        1.61        1.95      2.57 o
   3   9   6        2.34        0.67      2.18 o
   4   9   6        1.98        4.28      4.98 o
   5   9   6        2.84       -0.34      6.21 o
   6   9   6        1.02       -7.76      8.02 o
  -5  10   6        1.65        3.78      3.22 o
  -4  10   6        1.50        4.10      4.70 o
  -3  10   6       15.26        5.16      8.53 o
  -2  10   6        0.01        3.59      3.64 o
  -1  10   6        8.10        6.58      4.33 o
   0  10   6        6.15        0.07      2.25 o
   1  10   6        2.30       -0.10      1.61 o
   2  10   6        0.56        0.08      3.72 o
   3  10   6        0.63        0.87      4.46 o
   4  10   6        2.24        9.09      5.91 o
   5  10   6        1.96       -0.42      5.59 o
  -4  11   6        0.17       -3.18      4.58 o
  -3  11   6        9.41        6.48      3.40 o
  -2  11   6       12.84        8.19      4.23 o
  -1  11   6        3.79        3.52      3.23 o
   0  11   6        5.16        0.36     15.82 o
   1  11   6        2.22        0.03      5.03 o
   2  11   6        1.12        0.25      4.39 o
   3  11   6        5.82        0.05      5.47 o
  -3 -11   7        2.82        2.42      9.57 o
  -2 -11   7        4.29        0.93     10.29 o
  -1 -11   7        9.91       -0.55      9.84 o
   0 -11   7        3.42        8.63      8.36 o
   1 -11   7        9.00        9.82      7.21 o
   2 -11   7        1.82        2.72      5.68 o
  -5 -10   7        4.61        7.51     10.61 o
  -4 -10   7       12.46        1.08     11.75 o
  -3 -10   7        0.18       -0.66      8.68 o
  -2 -10   7       16.83        0.23      9.38 o
  -1 -10   7       11.19       -1.03      2.62 o
   0 -10   7       19.04       28.67      4.59 o
   1 -10   7       18.59        9.75     12.07 o
   2 -10   7       12.87        5.81      6.40 o
   3 -10   7       11.12        3.68      5.26 o
   4 -10   7        1.31        0.13      4.62 o
  -6  -9   7        8.94       12.35     10.92 o
  -5  -9   7        1.07        0.59      7.85 o
  -4  -9   7        6.48       14.34     11.65 o
  -3  -9   7        7.84        8.09      3.48 o
  -2  -9   7       23.74       26.34     15.39 o
  -1  -9   7        8.26        0.06      2.92 o
   0  -9   7        4.44        0.22      2.80 o
   1  -9   7       29.52       12.21     10.49 o
   2  -9   7       26.51       22.01      8.69 o
   3  -9   7        1.07        3.37      6.18 o
   4  -9   7        4.31        1.37      3.56 o
   5  -9   7        0.01       -0.02      2.93 o
  -6  -8   7        1.33        3.46      8.46 o
  -5  -8   7        1.28       -0.09      1.76 o
  -4  -8   7        2.69        4.46      6.52 o
  -3  -8   7       62.29       70.44      7.79 o
  -2  -8   7       22.79       24.05      3.44 o
  -1  -8   7        1.61       -0.38      1.94 o
   0  -8   7       11.15       14.42      3.32 o
   1  -8   7        8.45        3.14      5.21 o
   2  -8   7        6.18        4.61      5.71 o
   3  -8   7       12.81        5.03      5.67 o
   4  -8   7        5.63        0.13      3.53 o
   5  -8   7        0.51       -2.71      4.52 o
  -7  -7   7        1.38       -7.11      7.11 o
  -6  -7   7       42.56       54.28     11.46 o
  -5  -7   7        0.20       -0.03      2.10 o
  -4  -7   7       18.85       22.55      5.56 o
  -3  -7   7       34.81       43.18      8.49 o
  -2  -7   7        2.84        2.67      2.78 o
  -1  -7   7      142.83      151.14      7.48 o
   0  -7   7        8.92       11.67      3.50 o
   1  -7   7      118.20      136.84      8.81 o
   2  -7   7      127.30      131.93      7.71 o
   3  -7   7        2.01        0.75      2.62 o
   4  -7   7       17.95       16.69      4.10 o
   5  -7   7        5.46        6.88      3.17 o
   6  -7   7        0.87        8.23      3.30 o
  -8  -6   7        4.48        0.64      2.92 o
  -7  -6   7       17.19        1.13      4.71 o
  -6  -6   7       14.39        8.58      8.76 o
  -5  -6   7        3.64       -0.91      2.82 o
  -4  -6   7       34.09       27.24      3.93 o
  -3  -6   7      292.13      307.38     12.63 o
  -2  -6   7       90.55      105.27      6.08 o
  -1  -6   7      189.12      187.06     10.39 o
   0  -6   7      467.65      484.94     17.72 o
   1  -6   7        2.73        6.73      2.72 o
   2  -6   7      224.15      249.11     15.97 o
   3  -6   7       93.33       97.41      7.13 o
   4  -6   7        0.43       -0.20      3.96 o
   5  -6   7       26.18       28.81      5.21 o
   6  -6   7        5.42        7.13      4.39 o
   7  -6   7        3.62        8.75      6.23 o
  -9  -5   7        1.86        2.34      2.90 o
  -8  -5   7        0.55        4.90      3.66 o
  -7  -5   7        8.66        4.22      4.53 o
  -6  -5   7       33.85       29.66      5.56 o
  -5  -5   7       18.07       17.61      4.41 o
  -4  -5   7       18.33       22.16      6.04 o
  -3  -5   7      101.63       98.13      6.45 o
  -2  -5   7      372.68      364.51     13.35 o
  -1  -5   7      149.31      147.04      7.59 o
   0  -5   7      114.58      116.80      6.58 o
   1  -5   7      144.88      151.97      9.66 o
   2  -5   7       27.69       31.14      4.60 o
   3  -5   7       73.87       81.14      6.79 o
   4  -5   7       37.06       37.52      5.58 o
   5  -5   7       16.15       15.64      5.89 o
   6  -5   7        8.34        7.55      4.44 o
   7  -5   7        0.47        8.67      4.20 o
   8  -5   7        0.37        0.40      5.09 o
  -9  -4   7        0.29        1.51      4.49 o
  -8  -4   7        2.20        3.34      3.73 o
  -7  -4   7       24.10        0.21      9.93 o
  -6  -4   7       13.61       -0.98      4.35 o
  -5  -4   7        9.52       11.44      5.25 o
  -4  -4   7       72.64       67.79      8.40 o
  -3  -4   7      141.84      138.59      9.16 o
  -2  -4   7      231.48      227.97     11.69 o
  -1  -4   7       68.52       63.55      5.97 o
   0  -4   7      249.28      248.75     10.58 o
   1  -4   7      122.56      117.29      7.02 o
   2  -4   7      227.07      218.66     10.71 o
   3  -4   7      219.91      220.23     10.93 o
   4  -4   7       27.13       31.28      5.39 o
   5  -4   7       38.91       48.03      7.39 o
   6  -4   7        6.12      -11.31     11.31 o
   7  -4   7        2.77        3.61      4.67 o
   8  -4   7        2.81       -2.84      5.68 o
  -9  -3   7        1.06        1.82      5.85 o
  -8  -3   7        4.38        3.60      3.82 o
  -7  -3   7       14.39       -0.45      6.70 o
  -6  -3   7        6.88       -0.83      5.01 o
  -5  -3   7       14.49        3.45      5.90 o
  -4  -3   7       86.73       97.31      8.79 o
  -3  -3   7       67.19       68.74      6.74 o
  -2  -3   7      354.50      380.09     14.46 o
  -1  -3   7      628.70      596.16     20.48 o
   0  -3   7       30.50       36.73      5.80 o
   1  -3   7      839.70      809.12     26.78 o
   2  -3   7      627.67      647.24     23.44 o
   3  -3   7        4.13        1.72      3.39 o
   4  -3   7        0.80        0.86      3.50 o
   5  -3   7       54.18       74.74      8.15 o
   6  -3   7        5.31        9.25      5.98 o
   7  -3   7        3.09        6.11      3.15 o
   8  -3   7        1.52        8.12      5.72 o
 -10  -2   7        0.80        5.15      5.77 o
  -9  -2   7        2.44        1.43      3.11 o
  -8  -2   7        3.64        0.17      5.75 o
  -7  -2   7        1.26       -0.51      8.72 o
  -6  -2   7       26.46       10.11     11.68 o
  -5  -2   7        5.96        0.86      3.11 o
  -4  -2   7       36.21       32.98      5.71 o
  -3  -2   7      212.37      228.25     10.55 o
  -2  -2   7      302.43      293.58     12.12 o
  -1  -2   7      162.44      159.75      7.14 o
   0  -2   7      540.89      508.64     19.82 o
   1  -2   7        5.26        7.83      4.06 o
   2  -2   7      109.50      103.29      6.74 o
   3  -2   7      118.14      114.57      8.42 o
   4  -2   7      120.78      132.08      9.30 o
   5  -2   7      147.79      152.04     14.15 o
   6  -2   7       13.28        6.37      3.47 o
   7  -2   7        6.59        6.35      2.47 o
   8  -2   7        3.77       12.28      5.85 o
 -10  -1   7        0.92        9.89      6.29 o
  -9  -1   7        4.26       -0.28      3.01 o
  -8  -1   7        0.18        0.04      8.74 o
  -7  -1   7       36.01       50.24     10.04 o
  -6  -1   7       16.42       22.48      6.79 o
  -5  -1   7       27.14       27.76      5.79 o
  -4  -1   7       46.20       55.90      5.96 o
  -3  -1   7       80.29       92.04      6.51 o
  -2  -1   7      374.81      360.29     13.34 o
  -1  -1   7      434.65      408.91     14.68 o
   0  -1   7      300.47      326.57     13.88 o
   1  -1   7     1575.20     1610.87     60.98 o
   2  -1   7      350.70      351.57     14.34 o
   3  -1   7       15.33       16.07      3.89 o
   4  -1   7      385.31      398.61     18.40 o
   5  -1   7       77.85       77.12      5.93 o
   6  -1   7        5.33        4.52      3.44 o
   7  -1   7        0.56       -0.36      2.19 o
   8  -1   7        0.50       -0.65      4.50 o
   9  -1   7        0.68        9.44     16.86 o
 -10   0   7        0.01       -2.03      9.70 o
  -9   0   7        1.04       -4.57      7.74 o
  -8   0   7        0.21       -0.45      5.88 o
  -7   0   7        0.41        5.01      6.47 o
  -6   0   7       23.75       21.77      5.30 o
  -5   0   7       12.76        7.96      3.85 o
  -4   0   7        3.55        2.04      3.57 o
  -3   0   7      383.31      373.46     14.28 o
  -2   0   7       37.16       38.63      4.36 o
  -1   0   7      662.43      710.79     23.93 o
   0   0   7     1434.99     1346.19     48.71 o
   1   0   7      316.99      320.00     14.48 o
   2   0   7      459.19      464.90     20.23 o
   3   0   7      508.69      495.53     27.38 o
   4   0   7        2.06       -0.68      2.41 o
   5   0   7      191.10      187.30     10.48 o
   6   0   7        0.20        2.28      3.46 o
   7   0   7        7.87        6.80      4.99 o
   8   0   7        0.31        1.30      3.54 o
   9   0   7        0.11        7.89     11.52 o
 -10   1   7        0.93        1.36      7.27 o
  -9   1   7        4.24       -0.19      7.23 o
  -8   1   7        0.29       -0.04      5.77 o
  -7   1   7       39.02       32.97     11.16 o
  -6   1   7       15.62       24.49      5.30 o
  -5   1   7       19.62       18.74      4.72 o
  -4   1   7       53.16       61.74      5.96 o
  -3   1   7       76.79       86.48      6.21 o
  -2   1   7      346.12      332.96     15.16 o
  -1   1   7      445.44      443.10     15.59 o
   0   1   7      267.98      292.76     11.77 o
   1   1   7     1529.07     1536.62     54.62 o
   2   1   7      375.52      382.69     15.07 o
   3   1   7       10.41        9.40      2.99 o
   4   1   7      330.49      338.55     12.77 o
   5   1   7       92.94       89.15      7.80 o
   6   1   7        5.78        1.83      2.99 o
   7   1   7        0.45       -1.48      3.61 o
   8   1   7        0.52       -0.25      4.52 o
   9   1   7        0.67      -11.28     11.28 o
 -10   2   7        0.81       12.60     18.01 o
  -9   2   7        2.56       -6.26      7.64 o
  -8   2   7        3.77      -12.49     12.49 o
  -7   2   7        0.90        4.52      6.94 o
  -6   2   7       21.16       14.48      4.51 o
  -5   2   7        7.44        2.13      3.07 o
  -4   2   7       43.64       44.33      5.10 o
  -3   2   7      234.33      243.60     12.87 o
  -2   2   7      326.76      324.48     12.36 o
  -1   2   7       98.89       97.87      8.05 o
   0   2   7      531.56      521.73     18.28 o
   1   2   7       12.89       16.20      3.41 o
   2   2   7       98.57       91.56      6.21 o
   3   2   7      136.14      129.54      7.16 o
   4   2   7      114.84      118.80      7.06 o
   5   2   7      165.35      164.79      8.72 o
   6   2   7       17.01        3.66      4.24 o
   7   2   7        6.81        0.03      4.73 o
   8   2   7        3.95       -0.38      3.39 o
  -9   3   7        1.08        3.86      9.31 o
  -8   3   7        3.99        6.75      8.55 o
  -7   3   7       13.96        0.40     10.14 o
  -6   3   7        7.27       11.15      3.92 o
  -5   3   7        9.17       12.43      4.32 o
  -4   3   7       90.76       97.43      7.12 o
  -3   3   7       76.84       74.56      6.44 o
  -2   3   7      355.76      374.64     17.54 o
  -1   3   7      633.99      612.26     21.10 o
   0   3   7       35.63       46.93      4.55 o
   1   3   7      696.37      706.82     20.85 o
   2   3   7      590.43      623.29     19.23 o
   3   3   7        7.57        4.93      2.61 o
   4   3   7        6.10        3.12      3.84 o
   5   3   7       46.32       64.35      6.81 o
   6   3   7        4.84        1.87      3.46 o
   7   3   7        2.70        2.11      3.98 o
   8   3   7        1.65        0.62      4.47 o
  -9   4   7        0.31        5.01      9.31 o
  -8   4   7        2.31       18.58      9.29 o
  -7   4   7       22.77       21.16      3.47 o
  -6   4   7       15.10        8.54      2.44 o
  -5   4   7       11.44       12.45      2.76 o
  -4   4   7       59.44       59.84      4.97 o
  -3   4   7      111.68      109.78      5.54 o
  -2   4   7      230.49      226.50      8.12 o
  -1   4   7       59.33       58.99      4.69 o
   0   4   7      248.59      257.50      9.16 o
   1   4   7      126.45      121.83      6.72 o
   2   4   7      243.44      241.47     10.25 o
   3   4   7      190.30      198.48      9.77 o
   4   4   7       29.12       27.60      6.24 o
   5   4   7       37.50       36.27      5.65 o
   6   4   7        6.11        2.03      3.29 o
   7   4   7        2.63       -2.04      3.07 o
   8   4   7        2.82        9.32      5.49 o
  -9   5   7        1.88       -6.11      6.11 o
  -8   5   7        0.48        5.13      9.42 o
  -7   5   7        7.75        1.36      4.30 o
  -6   5   7       34.51       30.26      3.43 o
  -5   5   7       12.51       13.43      2.85 o
  -4   5   7       11.08       14.65      3.33 o
  -3   5   7       97.26      100.45      5.84 o
  -2   5   7      331.99      330.91     11.03 o
  -1   5   7      134.39      137.40      8.42 o
   0   5   7      111.58      115.20      6.63 o
   1   5   7      154.66      158.97      7.30 o
   2   5   7       11.93       12.76      3.52 o
   3   5   7       81.45       87.02      6.21 o
   4   5   7       39.11       42.76      6.00 o
   5   5   7       19.01        9.34      7.07 o
   6   5   7        9.21        5.59      5.76 o
   7   5   7        0.49       -3.22      3.33 o
   8   5   7        0.38        2.07      5.92 o
  -8   6   7        4.40        1.91      8.32 o
  -7   6   7       18.13       10.82      4.55 o
  -6   6   7       15.57        6.54     10.63 o
  -5   6   7        3.13        3.78      2.46 o
  -4   6   7       38.99       35.66      4.19 o
  -3   6   7      318.76      343.46     11.53 o
  -2   6   7       71.77       83.35      5.26 o
  -1   6   7      206.84      201.09     11.90 o
   0   6   7      459.91      470.90     15.50 o
   1   6   7        0.41        0.81      2.51 o
   2   6   7      231.13      247.53     10.09 o
   3   6   7       98.28      107.92      9.37 o
   4   6   7        1.23        1.65      2.67 o
   5   6   7       26.78       32.15      5.33 o
   6   6   7        4.90        5.96      4.00 o
   7   6   7        3.86        1.01      4.49 o
  -8   7   7        0.74       11.81     10.49 o
  -7   7   7        1.66       19.51      8.25 o
  -6   7   7       41.24       57.25      6.12 o
  -5   7   7        1.00        2.00      2.35 o
  -4   7   7       20.02       15.39      7.10 o
  -3   7   7       28.53       38.78      5.99 o
  -2   7   7        1.65        3.35      2.81 o
  -1   7   7      138.15      149.52      8.31 o
   0   7   7        3.68        3.76      2.79 o
   1   7   7      137.30      145.06      7.85 o
   2   7   7      138.40      153.55      7.52 o
   3   7   7        1.36        2.64      2.55 o
   4   7   7       21.51       14.39      5.76 o
   5   7   7        5.01        1.68      2.98 o
   6   7   7        1.14        1.46      3.29 o
   7   7   7        5.96        1.53      2.72 o
  -7   8   7        2.28       -7.30     10.41 o
  -6   8   7        1.66        2.02      4.50 o
  -5   8   7        1.84       -1.15      3.06 o
  -4   8   7        2.62        2.94      2.56 o
  -3   8   7       52.69       63.61      8.25 o
  -2   8   7       25.10       27.80      3.60 o
  -1   8   7        0.48        0.26      1.97 o
   0   8   7       19.59       20.49      3.95 o
   1   8   7        9.36        8.93      3.33 o
   2   8   7        8.67        5.92      4.69 o
   3   8   7       14.12       11.73      4.29 o
   4   8   7        5.61        5.90      2.57 o
   5   8   7        0.53        2.34      2.86 o
   6   8   7        0.06        8.92     10.43 o
  -6   9   7        9.12        8.45      7.02 o
  -5   9   7        1.30        0.64      3.16 o
  -4   9   7        8.54       16.76      6.65 o
  -3   9   7        6.24        4.66      3.57 o
  -2   9   7       33.58       38.52      4.98 o
  -1   9   7       11.76        9.96      4.83 o
   0   9   7        6.00       -0.41      2.52 o
   1   9   7       34.84       33.44     10.21 o
   2   9   7       25.19       26.74      8.50 o
   3   9   7        0.61        2.72      3.23 o
   4   9   7        4.53        4.94      5.34 o
   5   9   7        0.07       -1.59      5.46 o
  -5  10   7        4.66        5.10      5.27 o
  -4  10   7       11.06       13.09      5.18 o
  -3  10   7        0.15       -1.28      4.65 o
  -2  10   7       15.68        8.68     10.02 o
  -1  10   7        8.71        3.98      2.24 o
   0  10   7       21.60       19.80     12.04 o
   1  10   7       21.18        0.40      6.01 o
   2  10   7       13.28        0.30      5.20 o
   3  10   7       12.27        6.97      6.09 o
   4  10   7        1.32       -6.96      7.87 o
  -3  11   7        3.54        1.84      7.92 o
  -2  11   7        4.92        7.84      7.62 o
  -1  11   7       12.58       10.16     11.27 o
   0  11   7        3.89       -0.06      9.48 o
   1  11   7       10.10        0.47      4.20 o
   2  11   7        2.77       -0.37      4.28 o
  -2 -11   8        1.96       -2.02      9.04 o
  -1 -11   8        0.58       -0.98      8.42 o
   0 -11   8        4.17      -10.58     10.58 o
   1 -11   8        0.58       -0.09      2.85 o
  -4 -10   8        3.79       -1.40     11.31 o
  -3 -10   8       10.62        1.17     11.92 o
  -2 -10   8        1.19       -0.59     12.54 o
  -1 -10   8        2.73        0.43      2.81 o
   0 -10   8       20.53       16.62     18.94 o
   1 -10   8        7.82       -0.19      1.94 o
   2 -10   8        0.46        4.82      6.09 o
   3 -10   8        3.81        2.61      4.46 o
  -5  -9   8        4.91        7.53     10.97 o
  -4  -9   8        3.26       14.04     10.48 o
  -3  -9   8       24.19       21.49     12.55 o
  -2  -9   8       41.99       48.30     26.28 o
  -1  -9   8       12.46        0.15      3.02 o
   0  -9   8       14.44       -0.96      2.42 o
   1  -9   8       25.32       11.71      8.17 o
   2  -9   8        3.01        3.08      2.76 o
   3  -9   8        2.27        2.36      4.23 o
   4  -9   8        3.34        4.21      5.45 o
  -6  -8   8        1.37       -8.04      8.04 o
  -5  -8   8        2.42        8.97     10.48 o
  -4  -8   8        0.88        2.25      2.55 o
  -3  -8   8       35.75       31.72      4.35 o
  -2  -8   8       14.98       13.05      3.19 o
  -1  -8   8       36.83       32.48      4.42 o
   0  -8   8       38.94       49.07      4.94 o
   1  -8   8       55.27       62.21      6.70 o
   2  -8   8       16.56       10.48      9.90 o
   3  -8   8       14.93        9.98      9.83 o
   4  -8   8        5.18        5.63      5.92 o
   5  -8   8        1.85        0.73      2.92 o
  -6  -7   8       11.35       14.70      6.90 o
  -5  -7   8       12.63       11.82      3.71 o
  -4  -7   8       40.10       39.68     14.61 o
  -3  -7   8       89.53       76.46      6.21 o
  -2  -7   8       69.58       76.73      5.81 o
  -1  -7   8       60.01       64.19      7.29 o
   0  -7   8        9.39       11.26      4.89 o
   1  -7   8       77.08       72.26      6.03 o
   2  -7   8      105.45      105.65      7.18 o
   3  -7   8        0.60       -2.37      3.73 o
   4  -7   8        8.23        6.73      8.98 o
   5  -7   8        7.38       11.12      4.22 o
   6  -7   8        2.97        2.27      8.44 o
  -8  -6   8        3.35        0.42      7.11 o
  -7  -6   8        6.63       -2.03      3.06 o
  -6  -6   8        4.79        0.40      3.29 o
  -5  -6   8       10.82       -0.19      3.33 o
  -4  -6   8       42.66       42.36      7.67 o
  -3  -6   8       85.67       73.79      5.46 o
  -2  -6   8       67.38       66.10      5.94 o
  -1  -6   8      136.75      141.26      8.01 o
   0  -6   8      136.43      140.10      9.22 o
   1  -6   8        7.99        8.73      3.67 o
   2  -6   8       24.83       29.65      4.56 o
   3  -6   8       25.18       28.22      4.75 o
   4  -6   8        5.74        8.72      5.25 o
   5  -6   8       16.30        7.00      4.97 o
   6  -6   8        3.67        3.01      3.58 o
   7  -6   8        0.13       13.97      8.87 o
  -8  -5   8        2.36        1.12      4.75 o
  -7  -5   8        8.43       -0.15      3.86 o
  -6  -5   8        1.92        0.21      5.73 o
  -5  -5   8       31.42       28.80      5.08 o
  -4  -5   8       26.83       31.90      5.05 o
  -3  -5   8       56.87       58.41      8.73 o
  -2  -5   8       88.27       84.64      8.17 o
  -1  -5   8       42.87       48.21      5.65 o
   0  -5   8      114.54      106.59      7.15 o
   1  -5   8      379.11      400.84     19.36 o
   2  -5   8      273.19      289.80     14.41 o
   3  -5   8       35.60       36.39      6.74 o
   4  -5   8       46.55       47.71      7.58 o
   5  -5   8       36.49       36.57      7.43 o
   6  -5   8       14.60       16.00     14.66 o
   7  -5   8        2.43       11.59      6.65 o
  -9  -4   8        0.21        2.57      8.91 o
  -8  -4   8        0.29        3.18      4.23 o
  -7  -4   8       10.14        0.68      6.75 o
  -6  -4   8       40.14       48.23      7.17 o
  -5  -4   8        6.30        6.55      3.64 o
  -4  -4   8       11.21        9.46      5.58 o
  -3  -4   8      140.81      162.06      9.27 o
  -2  -4   8       37.13       42.78      5.04 o
  -1  -4   8      165.08      175.75     13.90 o
   0  -4   8      283.38      282.91     12.81 o
   1  -4   8      122.78      120.00      7.94 o
   2  -4   8       26.51       31.98      6.15 o
   3  -4   8       92.46       91.03      9.03 o
   4  -4   8        3.00        7.48      4.14 o
   5  -4   8       23.01       27.16      6.26 o
   6  -4   8       14.84       21.69      5.79 o
   7  -4   8        0.57       10.04      8.98 o
   8  -4   8        2.24        8.18      8.60 o
  -9  -3   8        0.88       -8.51     11.01 o
  -8  -3   8        1.31        0.62      5.05 o
  -7  -3   8        6.50        1.02      4.82 o
  -6  -3   8       16.45        7.66      6.66 o
  -5  -3   8       15.57       22.68      5.18 o
  -4  -3   8        2.99        1.76      4.28 o
  -3  -3   8       89.29       85.46      7.13 o
  -2  -3   8      111.39       94.89      8.26 o
  -1  -3   8       69.59       69.56      7.71 o
   0  -3   8       86.80       87.00      6.87 o
   1  -3   8      228.19      210.49     11.40 o
   2  -3   8       53.62       46.36      6.54 o
   3  -3   8       29.68       39.67      7.67 o
   4  -3   8       27.46       32.90      6.34 o
   5  -3   8       67.57       62.09     19.89 o
   6  -3   8        1.83       -2.08      4.39 o
   7  -3   8        4.20        6.55      3.65 o
   8  -3   8        0.21        7.78      5.80 o
  -9  -2   8        2.80       -3.90      7.08 o
  -8  -2   8        0.77       -5.39      6.51 o
  -7  -2   8        0.98       -0.59      8.04 o
  -6  -2   8       92.31       88.03      9.14 o
  -5  -2   8       21.06       23.78      5.35 o
  -4  -2   8       62.71       57.92      6.35 o
  -3  -2   8      191.29      205.74     11.02 o
  -2  -2   8       52.26       57.38      5.73 o
  -1  -2   8      283.40      274.28     14.30 o
   0  -2   8      489.46      476.98     18.62 o
   1  -2   8       41.88       40.79      5.43 o
   2  -2   8       87.47       85.09      6.95 o
   3  -2   8       84.49       97.01      8.40 o
   4  -2   8      116.28      119.51     10.44 o
   5  -2   8      167.66      183.31     13.24 o
   6  -2   8       10.20       10.80      3.54 o
   7  -2   8        3.39        4.59      4.12 o
   8  -2   8        8.22       15.37      8.66 o
  -9  -1   8        1.46        8.06      8.59 o
  -8  -1   8        0.40        6.83     11.37 o
  -7  -1   8       17.17        2.67      6.07 o
  -6  -1   8       18.85       11.65      8.73 o
  -5  -1   8       71.00       67.01      7.35 o
  -4  -1   8      188.29      196.44     11.04 o
  -3  -1   8        6.24        6.58      4.64 o
  -2  -1   8      336.16      329.40     14.67 o
  -1  -1   8      394.50      368.12     16.81 o
   0  -1   8       27.97       24.73      4.57 o
   1  -1   8      166.97      161.94      9.02 o
   2  -1   8      206.00      204.04     10.85 o
   3  -1   8       15.73       16.38      4.74 o
   4  -1   8       58.11       48.88      7.88 o
   5  -1   8      162.58      173.51      9.12 o
   6  -1   8        3.59        5.05      3.16 o
   7  -1   8        0.44        3.35      4.67 o
   8  -1   8        1.01        2.33      3.22 o
  -9   0   8        2.11       -6.28      9.29 o
  -8   0   8        9.29        0.36      6.62 o
  -7   0   8        0.22        2.93      6.94 o
  -6   0   8       10.05        6.65      4.60 o
  -5   0   8        4.84        4.76      4.02 o
  -4   0   8      103.72      106.27      8.39 o
  -3   0   8       76.71       75.02      6.70 o
  -2   0   8      122.33      127.28      9.72 o
  -1   0   8       31.40       38.66      5.02 o
   0   0   8      412.74      410.60     16.76 o
   1   0   8      364.32      347.82     14.91 o
   2   0   8       42.61       42.23      5.78 o
   3   0   8       73.20       76.19      7.61 o
   4   0   8       39.94       20.91      9.57 o
   5   0   8       97.81       95.67      6.97 o
   6   0   8       34.00       35.40      5.07 o
   7   0   8        1.12        0.94      3.18 o
   8   0   8        7.39        2.50      3.02 o
  -9   1   8        1.46        0.23     16.21 o
  -8   1   8        0.27        0.17      7.83 o
  -7   1   8       15.67        0.04      6.85 o
  -6   1   8       18.98       14.51      5.99 o
  -5   1   8       65.37       58.39      7.31 o
  -4   1   8      167.62      181.30     13.53 o
  -3   1   8        9.58       11.51      4.71 o
  -2   1   8      384.41      381.25     15.25 o
  -1   1   8      334.78      315.22     14.20 o
   0   1   8       39.82       37.18      4.78 o
   1   1   8      138.07      141.23     10.42 o
   2   1   8      189.07      188.64     11.05 o
   3   1   8       11.67       13.79      4.71 o
   4   1   8       80.10       76.40      6.55 o
   5   1   8      147.98      165.72      9.43 o
   6   1   8        3.06        3.73      3.88 o
   7   1   8        0.68        4.07      4.37 o
   8   1   8        1.03        1.03      5.21 o
  -9   2   8        2.70       -0.11      9.42 o
  -8   2   8        0.70        0.02      8.48 o
  -7   2   8        1.26        0.19      6.24 o
  -6   2   8       98.50       89.60      9.42 o
  -5   2   8       21.97       27.12      5.44 o
  -4   2   8       47.77       46.79      6.39 o
  -3   2   8      189.86      202.95     10.86 o
  -2   2   8       48.79       51.03      5.67 o
  -1   2   8      282.92      286.09     14.63 o
   0   2   8      508.22      510.77     19.40 o
   1   2   8       48.70       51.01      5.60 o
   2   2   8       68.82       65.13      6.49 o
   3   2   8       86.92       89.99      6.33 o
   4   2   8      120.77      132.07      8.69 o
   5   2   8      153.55      157.10      9.61 o
   6   2   8       10.17        4.89      6.74 o
   7   2   8        3.33        3.31      3.57 o
   8   2   8        7.87        5.68      5.49 o
  -9   3   8        0.87       -0.23     10.41 o
  -8   3   8        1.55       -0.19      7.57 o
  -7   3   8        6.87       -0.49     11.69 o
  -6   3   8       15.62       17.80      4.89 o
  -5   3   8       17.86       24.02      5.72 o
  -4   3   8        7.47        9.64      3.82 o
  -3   3   8       88.59       89.06      7.92 o
  -2   3   8       77.86       75.78      8.32 o
  -1   3   8       98.56      106.09      7.03 o
   0   3   8       92.03      100.00      7.29 o
   1   3   8      323.92      323.65     11.99 o
   2   3   8       91.27       91.12      5.90 o
   3   3   8       24.70       26.72      4.46 o
   4   3   8       28.70       29.87      4.88 o
   5   3   8       77.90       70.50      6.68 o
   6   3   8        2.28       -2.42      3.59 o
   7   3   8        4.78        3.41      3.99 o
   8   3   8        0.18       -1.39      3.72 o
  -9   4   8        0.23        0.45      9.76 o
  -8   4   8        0.26        0.17      9.55 o
  -7   4   8       10.55       -0.97      2.41 o
  -6   4   8       36.44       28.92      4.31 o
  -5   4   8        4.59        3.47      3.66 o
  -4   4   8       16.79       17.85      4.37 o
  -3   4   8      142.74      158.62      9.44 o
  -2   4   8       35.42       39.79      4.24 o
  -1   4   8      177.59      188.14      9.13 o
   0   4   8      309.76      314.16     12.69 o
   1   4   8      116.50      111.48      6.76 o
   2   4   8       24.18       24.53      4.26 o
   3   4   8      111.73      111.95      6.95 o
   4   4   8        1.86        2.92      3.29 o
   5   4   8       24.52       21.41      5.14 o
   6   4   8       13.56        4.57      5.23 o
   7   4   8        0.57       -1.36      3.65 o
   8   4   8        2.38        5.54      6.73 o
  -8   5   8        2.23       13.30     10.08 o
  -7   5   8        9.18        2.97      5.78 o
  -6   5   8        2.19       -1.12      3.30 o
  -5   5   8       30.96       27.89      4.33 o
  -4   5   8       34.30       39.27      4.16 o
  -3   5   8       47.51       49.04      4.79 o
  -2   5   8      101.95       95.91      5.92 o
  -1   5   8       70.28       78.10      5.76 o
   0   5   8      110.61      103.29      6.51 o
   1   5   8      367.54      396.89     16.11 o
   2   5   8      296.02      309.80     12.55 o
   3   5   8       29.55       26.76      4.50 o
   4   5   8       45.90       52.86      5.67 o
   5   5   8       36.80       43.95      9.42 o
   6   5   8       14.15        6.54      4.22 o
   7   5   8        2.10        9.52      5.73 o
  -8   6   8        3.38       19.20     11.03 o
  -7   6   8        6.34       -0.78      2.82 o
  -6   6   8        3.55        2.57      2.74 o
  -5   6   8       11.58        6.43      2.74 o
  -4   6   8       43.82       40.83      4.35 o
  -3   6   8       58.52       47.98      5.35 o
  -2   6   8       85.22       85.80      5.58 o
  -1   6   8      135.62      142.02      7.38 o
   0   6   8      100.82      105.88      7.03 o
   1   6   8       13.92       12.67      4.09 o
   2   6   8       19.52       20.08      4.22 o
   3   6   8       12.97       15.78      4.09 o
   4   6   8        8.03       11.13      4.75 o
   5   6   8       16.94       13.65      9.22 o
   6   6   8        3.82       -1.99      3.42 o
   7   6   8        0.16        4.64      4.57 o
  -7   7   8        2.39       -0.02     12.73 o
  -6   7   8       11.91        7.80      4.16 o
  -5   7   8       13.70        6.51      4.66 o
  -4   7   8       34.31       39.42      5.01 o
  -3   7   8       99.47       90.43      6.36 o
  -2   7   8       76.51       86.91      6.98 o
  -1   7   8       48.04       49.14      5.68 o
   0   7   8       16.43       21.24      4.61 o
   1   7   8       69.61       72.67      5.88 o
   2   7   8       82.54       80.52      6.59 o
   3   7   8        1.81       -2.95      3.84 o
   4   7   8        5.33        8.25      3.43 o
   5   7   8        5.59       -1.03      3.45 o
   6   7   8        2.60       -3.10      3.88 o
  -7   8   8        1.06       27.64     14.68 o
  -6   8   8        1.55        2.82      3.23 o
  -5   8   8        2.38        2.64      2.26 o
  -4   8   8        0.22        3.06      3.78 o
  -3   8   8       47.72       48.15      5.72 o
  -2   8   8       13.09       10.70      3.19 o
  -1   8   8       34.21       36.96      4.45 o
   0   8   8       42.03       43.36      5.27 o
   1   8   8       53.08       50.58     15.29 o
   2   8   8       16.83       10.09      8.41 o
   3   8   8       17.22       19.00      6.40 o
   4   8   8        4.51        3.72      4.21 o
   5   8   8        1.85       -0.63      2.21 o
  -6   9   8        3.51        2.73     11.80 o
  -5   9   8        5.01        6.32      4.63 o
  -4   9   8        2.11        6.31      4.93 o
  -3   9   8       23.57       17.54      4.66 o
  -2   9   8       37.12       45.92      6.24 o
  -1   9   8       11.93       12.44      4.29 o
   0   9   8       15.03        0.18      2.85 o
   1   9   8       20.63        8.21      6.72 o
   2   9   8        4.08        0.72      2.67 o
   3   9   8        1.76        5.53      2.62 o
   4   9   8        4.04        9.75      8.89 o
  -4  10   8        4.96        6.52      4.86 o
  -3  10   8       10.96       12.91      7.64 o
  -2  10   8        2.02       -0.23      4.12 o
  -1  10   8        4.43        7.56      7.12 o
   0  10   8       21.90        0.51      3.67 o
   1  10   8        5.32        0.34      2.13 o
   2  10   8        0.13       -0.81      4.55 o
   3  10   8        3.94       10.01      6.97 o
  -2  11   8        1.22       -1.41      4.37 o
  -1  11   8        0.35       -3.02      6.35 o
   0  11   8        3.38        0.06     18.67 o
   1  11   8        0.57        0.21      3.57 o
  -3 -10   9        2.46       -0.49      8.91 o
  -2 -10   9        1.67        1.59     10.31 o
  -1 -10   9        6.55        0.22      2.29 o
   0 -10   9        4.10        0.83      2.68 o
   1 -10   9        0.86       -1.86      2.37 o
   2 -10   9        6.04       21.26      5.51 o
  -5  -9   9        0.41       -4.16     10.44 o
  -4  -9   9        1.45        5.35     10.35 o
  -3  -9   9        1.35        1.70      5.01 o
  -2  -9   9        6.11        5.06      4.08 o
  -1  -9   9        9.11        4.98      3.78 o
   0  -9   9        1.78       -0.04      2.53 o
   1  -9   9       15.46        5.78      4.73 o
   2  -9   9        8.53        4.35      6.76 o
   3  -9   9        7.24       23.86     12.79 o
   4  -9   9        3.48        7.90      4.61 o
  -5  -8   9        7.38        4.39      5.62 o
  -3  -8   9       19.65       19.24      5.33 o
  -2  -8   9        6.13       10.13      3.40 o
  -1  -8   9       20.85       21.02      4.25 o
   0  -8   9       74.12       81.02      6.55 o
   1  -8   9        0.41        0.61      3.46 o
   2  -8   9        9.28        4.40      4.41 o
   3  -8   9       14.75       14.15      4.72 o
   4  -8   9        0.36        0.87      3.12 o
   5  -8   9        0.62        1.65      7.78 o
  -7  -7   9        0.74        0.74      5.58 o
  -6  -7   9        0.63       -0.13      3.16 o
  -5  -7   9        7.31        6.47      6.32 o
  -4  -7   9        1.30        3.21      4.90 o
  -3  -7   9       32.01       30.82      4.80 o
  -2  -7   9       88.63       84.68     10.43 o
  -1  -7   9       40.49       42.20      6.05 o
   0  -7   9       34.59       37.50      7.16 o
   1  -7   9       40.90       36.71      5.41 o
   2  -7   9        2.23        1.08      3.42 o
   3  -7   9       26.74       29.03      7.16 o
   4  -7   9       19.68       18.22      7.78 o
   5  -7   9        1.56        5.08      7.06 o
   6  -7   9        9.21        6.62      8.06 o
  -8  -6   9        0.64       -1.21      4.09 o
  -7  -6   9        0.03        0.47      3.88 o
  -6  -6   9        1.64       -0.74      3.90 o
  -5  -6   9        2.91        1.21      3.18 o
  -4  -6   9        1.61        0.85      2.83 o
  -3  -6   9       79.22       80.35      8.46 o
  -2  -6   9        5.06        3.65      3.09 o
  -1  -6   9        2.71        2.78      3.15 o
   0  -6   9       33.66       47.78      5.94 o
   1  -6   9       41.24       37.03      6.61 o
   2  -6   9       27.25       39.11      5.79 o
   3  -6   9        8.31       10.70      4.30 o
   4  -6   9        1.29        1.34      3.71 o
   5  -6   9       15.00       13.38      5.38 o
   6  -6   9        2.59        2.68      4.12 o
  -8  -5   9        0.88        1.27      4.94 o
  -7  -5   9        0.47       -2.25      7.11 o
  -6  -5   9        8.02       11.24      4.94 o
  -5  -5   9        0.30        0.63      3.52 o
  -4  -5   9        9.07       10.89      5.56 o
  -3  -5   9       50.94       41.39      5.93 o
  -2  -5   9       28.57       36.31      5.26 o
  -1  -5   9      101.49      114.47      8.26 o
   0  -5   9        2.70        8.76      3.56 o
   1  -5   9        7.72        3.10      6.31 o
   2  -5   9        6.98        9.88      4.89 o
   3  -5   9        1.09        1.12      3.11 o
   4  -5   9        8.54        9.41      5.08 o
   5  -5   9       12.97       18.29      5.57 o
   6  -5   9       10.31       -4.55     15.98 o
   7  -5   9        1.06       -2.87      9.52 o
  -8  -4   9        0.15        3.54      5.22 o
  -7  -4   9        2.75       -0.76      4.71 o
  -6  -4   9        1.40       -0.38      3.47 o
  -5  -4   9        8.67       15.22      4.97 o
  -4  -4   9       13.62       11.29      4.37 o
  -3  -4   9       69.24       91.17     10.31 o
  -2  -4   9      278.83      285.98     14.10 o
  -1  -4   9      147.29      139.39     10.73 o
   0  -4   9      160.21      177.46     10.35 o
   1  -4   9       23.28       20.85      6.39 o
   2  -4   9      105.51      113.07      8.80 o
   3  -4   9       23.68       27.12      7.59 o
   4  -4   9       21.69       12.56     10.09 o
   5  -4   9       28.83       25.62      7.24 o
   6  -4   9        1.15       -1.94      5.51 o
   7  -4   9        1.49        4.88      6.75 o
  -9  -3   9        0.04       -6.96     11.56 o
  -8  -3   9        0.57        7.08      6.75 o
  -7  -3   9        0.19       -1.02      5.03 o
  -6  -3   9       23.80       22.63      6.40 o
  -5  -3   9       21.39       25.80      5.87 o
  -4  -3   9       25.13       34.88      5.90 o
  -3  -3   9       37.61       42.29      7.28 o
  -2  -3   9      444.91      435.40     19.28 o
  -1  -3   9      176.85      180.81     12.52 o
   0  -3   9       12.55       14.29      4.55 o
   1  -3   9      212.18      212.12     11.95 o
   2  -3   9       37.21       44.15     10.62 o
   3  -3   9       85.07       82.33     11.24 o
   4  -3   9       33.75       28.77      8.66 o
   5  -3   9       18.51       23.46      7.37 o
   6  -3   9        0.63       -0.63      2.52 o
   7  -3   9        4.87        7.50      7.23 o
  -9  -2   9        0.32       -5.64      8.00 o
  -8  -2   9        4.91        8.21      7.55 o
  -7  -2   9        5.06       -0.11     10.65 o
  -6  -2   9        2.84        1.78      4.39 o
  -5  -2   9       46.98       53.45      7.88 o
  -4  -2   9       24.44       20.50      5.69 o
  -3  -2   9      151.14      162.33     10.65 o
  -2  -2   9      147.84      156.40     10.42 o
  -1  -2   9      273.75      288.62     20.58 o
   0  -2   9      506.37      500.39     21.46 o
   1  -2   9       33.64       34.05      5.87 o
   2  -2   9      310.84      325.07     19.30 o
   3  -2   9      139.14      156.30     11.62 o
   4  -2   9       31.59       30.53      6.90 o
   5  -2   9       30.40       26.22      7.68 o
   6  -2   9        1.44        4.13      3.05 o
   7  -2   9        1.21        3.96      3.19 o
   8  -2   9        8.30       13.71      7.61 o
  -9  -1   9        0.03       -7.47      8.63 o
  -8  -1   9        3.01       -7.45     12.98 o
  -7  -1   9        5.36        2.67      5.10 o
  -6  -1   9       73.21       84.93     15.98 o
  -5  -1   9        1.06        2.69      4.21 o
  -4  -1   9       59.37       71.50      8.45 o
  -3  -1   9       57.34       54.09      7.94 o
  -2  -1   9      282.87      317.32     22.03 o
  -1  -1   9      362.52      327.10     15.94 o
   0  -1   9       91.45       97.96      7.77 o
   1  -1   9      592.35      585.43     24.19 o
   2  -1   9      200.21      196.60     12.30 o
   3  -1   9        1.16        1.56      4.73 o
   4  -1   9       97.20      109.65     10.89 o
   5  -1   9        5.97        4.60      3.60 o
   6  -1   9        6.76        5.20      4.67 o
   7  -1   9        4.15        5.35      4.74 o
   8  -1   9        1.17        2.42      7.06 o
  -9   0   9        1.57       12.01     11.41 o
  -8   0   9        6.28        0.23      6.87 o
  -7   0   9        0.15        3.69      5.16 o
  -6   0   9       39.05       48.34      8.25 o
  -5   0   9        5.33       -2.16      4.05 o
  -4   0   9       10.75       14.62      6.37 o
  -3   0   9      198.25      223.78     12.56 o
  -2   0   9       25.63       21.32      5.01 o
  -1   0   9      288.12      306.29     16.27 o
   0   0   9      382.43      360.61     16.74 o
   1   0   9        0.31        2.71      4.26 o
   2   0   9       87.13       90.42      8.57 o
   3   0   9      105.94      115.26     10.22 o
   4   0   9      105.68      119.48     13.58 o
   5   0   9        0.67        0.40      2.81 o
   6   0   9        0.50        3.85      4.57 o
   7   0   9        0.07       -4.23      4.61 o
   8   0   9        8.61        9.25      6.44 o
  -9   1   9        0.03        0.32     10.29 o
  -8   1   9        2.71        0.55     15.02 o
  -7   1   9        5.67        3.06      4.85 o
  -6   1   9       73.87       81.37     15.48 o
  -5   1   9        3.77       -1.15      3.59 o
  -4   1   9       73.65       96.01      8.68 o
  -3   1   9       49.04       47.94      6.65 o
  -2   1   9      342.15      380.45     24.45 o
  -1   1   9      388.40      383.87     19.61 o
   0   1   9       80.73       80.62      7.77 o
   1   1   9      550.84      547.71     23.85 o
   2   1   9      208.95      209.40     12.66 o
   3   1   9        0.80        1.89      4.87 o
   4   1   9      104.32      107.77      9.36 o
   5   1   9        6.58        9.91      3.91 o
   6   1   9        6.11        5.35      3.95 o
   7   1   9        3.82        8.66      8.17 o
   8   1   9        1.27        5.14      5.11 o
  -9   2   9        0.36       -0.42     10.82 o
  -8   2   9        5.04       -0.06     10.01 o
  -7   2   9        4.63        2.76      4.75 o
  -6   2   9        1.57        3.51      4.44 o
  -5   2   9       49.42       61.78      8.03 o
  -4   2   9       30.88       35.24      5.88 o
  -3   2   9      147.82      149.65     10.60 o
  -2   2   9      173.66      174.51     10.56 o
  -1   2   9      284.67      287.71     14.42 o
   0   2   9      547.87      541.59     22.22 o
   1   2   9       43.02       45.57      7.51 o
   2   2   9      345.54      359.45     21.04 o
   3   2   9      147.94      157.60     10.25 o
   4   2   9       32.18       24.90      5.98 o
   5   2   9       36.99       34.37      7.22 o
   6   2   9        2.43       -0.94      4.76 o
   7   2   9        1.26        5.56      6.05 o
   8   2   9        8.56        6.72      8.46 o
  -9   3   9        0.04        0.51     10.92 o
  -8   3   9        0.66       -0.40     10.46 o
  -7   3   9        0.16        1.40      4.07 o
  -6   3   9       24.76       12.70      9.29 o
  -5   3   9       26.25       25.31      9.72 o
  -4   3   9       29.28       31.49      6.70 o
  -3   3   9       45.94       45.45      7.11 o
  -2   3   9      452.77      459.09     23.14 o
  -1   3   9      187.24      187.53     12.73 o
   0   3   9       12.17       17.10      4.72 o
   1   3   9      213.09      226.83     10.50 o
   2   3   9       20.34       22.88      4.88 o
   3   3   9       95.25       95.70      8.16 o
   4   3   9       23.83       31.31      5.39 o
   5   3   9       18.60       22.85      6.66 o
   6   3   9        0.88        0.49      3.24 o
   7   3   9        4.76       -2.06      6.36 o
  -8   4   9        0.13       -0.01      4.12 o
  -7   4   9        2.62        0.53      2.95 o
  -6   4   9        2.53        1.51      4.76 o
  -5   4   9        7.65       15.37      6.69 o
  -4   4   9       10.90        6.61      5.96 o
  -3   4   9       99.98      128.73     11.24 o
  -2   4   9      269.30      265.15     14.16 o
  -1   4   9      122.03      120.41      7.56 o
   0   4   9      135.35      155.59      9.67 o
   1   4   9       30.93       30.64      4.68 o
   2   4   9       85.04       90.37      7.43 o
   3   4   9       21.51       23.89      4.88 o
   4   4   9       21.98       23.64      5.60 o
   5   4   9       30.16       34.22      8.09 o
   6   4   9        1.67        1.20      3.51 o
   7   4   9        1.59       -2.17      3.72 o
  -8   5   9        0.97      -10.48     10.48 o
  -7   5   9        0.58       -2.14      4.68 o
  -6   5   9        7.33        7.70      4.54 o
  -5   5   9        1.07        2.05      4.96 o
  -4   5   9        8.56       12.33      3.55 o
  -3   5   9       54.75       51.90      5.99 o
  -2   5   9       28.91       36.90      5.16 o
  -1   5   9       95.86      119.39      7.53 o
   0   5   9        0.72        1.32      3.76 o
   1   5   9        4.16        7.75      3.53 o
   2   5   9       12.32       20.54      4.32 o
   3   5   9        0.79       -2.00      2.71 o
   4   5   9       14.76       16.16      4.84 o
   5   5   9       10.91        9.31      4.64 o
   6   5   9        9.97        3.00      4.38 o
   7   5   9        1.33       -2.16      4.05 o
  -8   6   9        0.68        8.61      9.38 o
  -7   6   9        0.05       -3.25      4.67 o
  -6   6   9        2.47        2.70      2.64 o
  -5   6   9        3.66        1.69      2.58 o
  -4   6   9        0.77        1.45      2.50 o
  -3   6   9       77.43       96.73      7.59 o
  -2   6   9        2.86        4.10      3.21 o
  -1   6   9        2.53        3.04      3.30 o
   0   6   9       50.50       61.47      5.78 o
   1   6   9       37.54       36.82      5.19 o
   2   6   9       30.50       36.58      5.35 o
   3   6   9        8.16        5.20      3.72 o
   4   6   9        0.65        2.76      3.25 o
   5   6   9       12.18       12.26      4.63 o
   6   6   9        2.71       -1.75      3.60 o
  -7   7   9        0.59        1.38      9.38 o
  -6   7   9        0.66       -0.48      2.75 o
  -5   7   9        6.21        4.17      3.99 o
  -4   7   9        2.05        8.91      6.13 o
  -3   7   9       28.22       25.98      5.10 o
  -2   7   9       83.02       83.56     10.21 o
  -1   7   9       36.09       48.74      6.05 o
   0   7   9       34.51       32.70      5.82 o
   1   7   9       43.33       48.85      5.90 o
   2   7   9        5.43        5.03      3.27 o
   3   7   9       29.45       26.54      8.84 o
   4   7   9       18.36       13.21      5.88 o
   5   7   9        2.17        6.44      5.46 o
   6   7   9        9.84        2.73      3.68 o
  -6   8   9        3.92        6.88      5.13 o
  -5   8   9        6.77        5.44      2.77 o
  -4   8   9        3.89        4.69      3.05 o
  -3   8   9       16.42       12.01      3.89 o
  -2   8   9        4.10        5.37      3.33 o
  -1   8   9       23.70       19.34      7.35 o
   0   8   9       70.85       75.91      6.53 o
   1   8   9        0.27       -0.20      2.84 o
   2   8   9        7.75        2.83      4.26 o
   3   8   9       13.80       13.39      4.77 o
   4   8   9        0.64        1.46      2.98 o
   5   8   9        0.66        1.18      2.76 o
  -5   9   9        0.18        6.09      4.74 o
  -4   9   9        1.72        4.97      5.13 o
  -3   9   9        2.38        1.88      2.57 o
  -2   9   9        6.49        4.18      3.06 o
  -1   9   9        8.72        7.25      3.40 o
   0   9   9        1.56        0.44      2.98 o
   1   9   9       16.45        3.46      3.87 o
   2   9   9       10.94        3.32      3.51 o
   3   9   9        7.98        7.49      4.84 o
   4   9   9        2.62        2.80      8.73 o
  -3  10   9        2.04        0.99      4.37 o
  -2  10   9        1.37        7.36      6.61 o
  -1  10   9        8.11       -1.20      3.07 o
   0  10   9        3.33       -0.20      3.01 o
   1  10   9        1.51        0.18      2.56 o
   2  10   9        8.08        7.61      9.76 o
  -2 -10  10        0.93       -1.08     10.65 o
  -1 -10  10        7.03        1.14      4.25 o
   0 -10  10        3.79        0.24      2.74 o
  -3  -9  10        1.96        9.52      7.39 o
  -2  -9  10        1.40        5.16      3.69 o
  -1  -9  10        5.49        2.96      3.90 o
   0  -9  10       12.18        1.35      3.51 o
   1  -9  10        4.25        8.01      7.65 o
   2  -9  10        5.92       -0.78      3.26 o
   3  -9  10        1.08       15.55      7.51 o
  -5  -8  10        5.54        5.90      6.68 o
  -4  -8  10        5.07        5.67      4.34 o
  -3  -8  10        4.21       11.08      7.92 o
  -2  -8  10        5.69        5.32      4.88 o
  -1  -8  10        9.15        8.58      4.87 o
   0  -8  10        9.34        9.59      5.30 o
   1  -8  10        6.83        4.18      4.30 o
   2  -8  10        9.52        8.18      9.97 o
   3  -8  10        8.25       12.57      4.61 o
   4  -8  10        0.25        2.82      3.91 o
  -6  -7  10        0.75        6.43      4.11 o
  -5  -7  10        0.84        1.37      3.49 o
  -4  -7  10        3.60        4.12      4.24 o
  -3  -7  10       12.41        7.45      4.12 o
  -2  -7  10       16.75       18.95      4.57 o
  -1  -7  10       16.17       18.88      4.83 o
   0  -7  10       16.05       18.16      4.79 o
   1  -7  10       60.65       66.95      7.36 o
   2  -7  10       35.68       14.00     14.46 o
   3  -7  10        4.79        7.92      4.48 o
   4  -7  10        0.02        3.17      4.31 o
   5  -7  10       11.84        6.32      5.09 o
  -7  -6  10        0.49       -0.19      7.08 o
  -6  -6  10        6.05       -0.34      4.35 o
  -5  -6  10       11.84       10.60      8.53 o
  -4  -6  10        8.76        3.60      3.74 o
  -3  -6  10        8.05        6.92      7.09 o
  -2  -6  10       28.14       27.10      5.29 o
  -1  -6  10       49.75       45.41      6.08 o
   0  -6  10       51.45       61.07      6.85 o
   1  -6  10       45.19       46.53      6.69 o
   2  -6  10       24.43       23.20      9.04 o
   3  -6  10       30.20       43.21     20.73 o
   4  -6  10        7.75        5.09      4.87 o
   5  -6  10        7.15       15.23      9.14 o
   6  -6  10        1.72        4.73      7.24 o
  -8  -5  10        0.33       -9.86      9.93 o
  -7  -5  10        0.55       -1.27      4.90 o
  -6  -5  10        1.78        1.35      3.69 o
  -5  -5  10        0.05       -4.18      4.18 o
  -4  -5  10        0.19        1.16      3.63 o
  -3  -5  10       12.49       10.39      4.47 o
  -2  -5  10       46.04       51.34      8.76 o
  -1  -5  10       10.46       13.89      4.65 o
   0  -5  10       33.28       38.53      6.03 o
   1  -5  10       88.00       85.31     13.51 o
   2  -5  10       25.75       32.64      7.52 o
   3  -5  10        9.05       11.57      5.09 o
   4  -5  10       13.23       21.45      6.11 o
   5  -5  10        7.84        4.82      5.34 o
   6  -5  10        5.27        5.09      8.68 o
  -8  -4  10        0.03       -9.21      9.21 o
  -7  -4  10        0.23       -5.11      5.11 o
  -6  -4  10        9.81        6.58      5.12 o
  -5  -4  10       15.83        9.29      6.13 o
  -4  -4  10       15.23       14.20      5.09 o
  -3  -4  10       83.31       97.91      8.54 o
  -2  -4  10        6.42        7.57      5.34 o
  -1  -4  10       92.39       96.88      9.11 o
   0  -4  10      144.68      154.87     11.12 o
   1  -4  10        8.37       -0.19      3.96 o
   2  -4  10       26.34       34.79      6.52 o
   3  -4  10       36.36       45.57      7.56 o
   4  -4  10        5.44        7.71      5.02 o
   5  -4  10        7.41        8.25      8.11 o
   6  -4  10        1.60        5.41      6.29 o
   7  -4  10        0.10        6.11      8.08 o
  -8  -3  10        0.93        5.03      7.21 o
  -7  -3  10        0.71        7.23      5.76 o
  -6  -3  10       15.81       11.45      7.32 o
  -5  -3  10       17.81       14.58      5.92 o
  -4  -3  10       33.01       37.30      6.50 o
  -3  -3  10       86.61       80.18      8.69 o
  -2  -3  10        9.95       11.97      5.30 o
  -1  -3  10      131.97      126.32      9.41 o
   0  -3  10       11.10        8.50      4.12 o
   1  -3  10       70.69       75.70     10.02 o
   2  -3  10      181.88      176.14     13.02 o
   3  -3  10       25.17       27.58      6.61 o
   4  -3  10        8.71       11.18      6.01 o
   5  -3  10       10.52       15.47      6.99 o
   6  -3  10        0.69        4.18      3.40 o
   7  -3  10        1.11       -2.28      3.42 o
  -8  -2  10        0.23        4.79      7.59 o
  -7  -2  10        3.41        6.93      5.76 o
  -6  -2  10       11.78       17.34      6.30 o
  -5  -2  10       41.88       37.80      8.73 o
  -4  -2  10       35.76       40.42      7.87 o
  -3  -2  10      138.71      166.21     15.02 o
  -2  -2  10      140.04      155.42     13.31 o
  -1  -2  10       54.92       63.17      9.65 o
   0  -2  10       93.96       90.30      9.14 o
   1  -2  10       14.10       12.33      5.07 o
   2  -2  10       28.71       23.83      6.44 o
   3  -2  10       24.65       20.84      7.20 o
   4  -2  10        0.68        2.96      5.07 o
   5  -2  10        3.26        7.05     10.67 o
   6  -2  10        1.87        0.78      4.21 o
   7  -2  10        0.41        3.48      4.87 o
  -9  -1  10        0.33       13.21     10.31 o
  -8  -1  10        2.44        0.17      6.66 o
  -7  -1  10        0.99       12.87      6.21 o
  -6  -1  10       92.61       75.02     12.40 o
  -5  -1  10       63.89       67.89      9.32 o
  -4  -1  10       31.02       30.37      8.27 o
  -3  -1  10      118.18      114.45     10.38 o
  -2  -1  10      586.89      576.56     25.72 o
  -1  -1  10      145.68      125.95     10.80 o
   0  -1  10       77.81       91.39      8.80 o
   1  -1  10      230.68      232.32     14.73 o
   2  -1  10       26.07       29.76      8.48 o
   3  -1  10       59.27       64.99     10.25 o
   4  -1  10       16.91       19.46      7.18 o
   5  -1  10       11.71        8.75      4.38 o
   6  -1  10        4.53        3.76      3.82 o
   7  -1  10        4.64        4.03      5.34 o
  -9   0  10        0.23        7.32     18.96 o
  -8   0  10        1.80       -0.04      7.32 o
  -7   0  10        0.12       -3.45      6.73 o
  -6   0  10       11.12        2.63      5.03 o
  -5   0  10       40.81       49.50     15.68 o
  -4   0  10       35.41       35.94      8.51 o
  -3   0  10       39.72       52.96     19.86 o
  -2   0  10      439.64      436.22     28.89 o
  -1   0  10       52.10       58.11      9.23 o
   0   0  10      143.72      165.77     11.58 o
   1   0  10       41.82       31.73      6.51 o
   2   0  10       64.61       70.78      8.82 o
   3   0  10       86.65       80.73      9.83 o
   4   0  10       10.96       15.64      6.47 o
   5   0  10       28.73       26.53      5.70 o
   6   0  10        2.49        2.83      3.63 o
   7   0  10        0.05        2.08      3.68 o
  -9   1  10        0.32       -0.02     11.77 o
  -8   1  10        2.63       -0.21      7.34 o
  -7   1  10        1.33        3.47      8.21 o
  -6   1  10       91.58       86.04     12.14 o
  -5   1  10       64.78       66.00     11.47 o
  -4   1  10       36.96       36.02      7.05 o
  -3   1  10      116.29      116.15     10.32 o
  -2   1  10      511.56      503.57     43.31 o
  -1   1  10      190.02      182.52     11.63 o
   0   1  10       82.06       94.23     10.76 o
   1   1  10      264.62      259.74     15.06 o
   2   1  10       40.22       54.66      7.53 o
   3   1  10       55.97       50.78     10.66 o
   4   1  10       21.31       23.83      5.67 o
   5   1  10       14.85       13.58      5.22 o
   6   1  10        4.78       -1.63      5.67 o
   7   1  10        5.21        8.79      5.94 o
  -8   2  10        0.22        0.06      9.82 o
  -7   2  10        3.89        4.44      6.53 o
  -6   2  10       14.12        9.30      7.96 o
  -5   2  10       40.88       35.17      7.52 o
  -4   2  10       42.11       39.96      9.31 o
  -3   2  10      163.93      189.11     12.68 o
  -2   2  10      127.18      138.19     11.26 o
  -1   2  10       91.75       97.65     10.15 o
   0   2  10      126.51      125.76      9.66 o
   1   2  10       11.43       13.88      5.25 o
   2   2  10       43.64       43.36      8.45 o
   3   2  10       32.06       39.96      5.56 o
   4   2  10        0.72        2.70      3.76 o
   5   2  10        4.52        9.26      5.55 o
   6   2  10        1.69        1.79      3.95 o
   7   2  10        0.39        4.77      4.50 o
  -8   3  10        0.92        0.42     10.63 o
  -7   3  10        0.62        4.88      7.71 o
  -6   3  10       15.23       16.82     13.29 o
  -5   3  10       12.57       15.32      6.70 o
  -4   3  10       24.82       23.82      9.11 o
  -3   3  10       76.32       76.31     10.81 o
  -2   3  10       22.13       27.48      5.63 o
  -1   3  10       99.19       96.45      9.52 o
   0   3  10        5.88       -0.27      4.21 o
   1   3  10       68.61       86.13      8.20 o
   2   3  10      180.80      185.79     12.17 o
   3   3  10       21.48       23.04      5.36 o
   4   3  10       11.76       11.82      4.78 o
   5   3  10        8.45       12.46      6.19 o
   6   3  10        0.92        4.24      5.15 o
   7   3  10        1.11        1.40      4.65 o
  -8   4  10        0.04       -0.02      3.14 o
  -7   4  10        0.33        2.23      3.85 o
  -6   4  10       10.37        8.45      6.87 o
  -5   4  10       17.98       10.76      5.21 o
  -4   4  10       15.14       13.74      5.87 o
  -3   4  10       62.85       72.99      8.82 o
  -2   4  10       10.47       16.82      7.98 o
  -1   4  10      105.33      118.30      9.43 o
   0   4  10      148.74      160.39     10.75 o
   1   4  10        4.37        0.61      2.89 o
   2   4  10       29.80       33.42      6.43 o
   3   4  10       38.38       38.80      6.74 o
   4   4  10        4.12        4.41      4.28 o
   5   4  10        5.33        3.65      4.43 o
   6   4  10        2.05       -0.55      6.84 o
   7   4  10        0.10        3.39     13.11 o
  -8   5  10        0.27       19.85     11.31 o
  -7   5  10        0.45       -0.30      2.79 o
  -6   5  10        2.10        0.21      5.35 o
  -5   5  10        0.18       -3.86      3.86 o
  -4   5  10        0.73        3.42      3.11 o
  -3   5  10       17.23       13.83      4.54 o
  -2   5  10       47.53       64.05      7.21 o
  -1   5  10       17.37       13.75      4.96 o
   0   5  10       37.34       34.50      7.24 o
   1   5  10       96.81      110.26      9.23 o
   2   5  10       21.52       26.75      5.59 o
   3   5  10        7.45       11.51      4.88 o
   4   5  10       11.02       12.39      5.11 o
   5   5  10        9.83        6.19      5.36 o
   6   5  10        5.28       10.86      5.01 o
  -7   6  10        0.37        1.46      3.65 o
  -6   6  10        4.95        2.91      3.53 o
  -5   6  10       10.68       15.36      5.93 o
  -4   6  10        6.29        3.65      3.90 o
  -3   6  10        8.12       14.13      4.77 o
  -2   6  10       28.25       26.55      5.80 o
  -1   6  10       37.92       35.13      6.55 o
   0   6  10       41.35       51.67      7.27 o
   1   6  10       46.35       46.42      6.86 o
   2   6  10       22.85       19.68      5.14 o
   3   6  10       28.82       31.21      8.28 o
   4   6  10        7.50        1.40      3.79 o
   5   6  10        8.90        7.36      4.77 o
   6   6  10        1.38        3.57      5.52 o
  -6   7  10        0.71       -1.49      3.02 o
  -5   7  10        0.79        1.97      3.44 o
  -4   7  10        4.35        4.05      3.40 o
  -3   7  10       11.07        9.75      3.77 o
  -2   7  10       13.97       18.26      5.37 o
  -1   7  10       19.40       20.74      7.08 o
   0   7  10       15.37       10.94      9.21 o
   1   7  10       53.54       69.26      7.99 o
   2   7  10       35.82       34.56     11.18 o
   3   7  10        2.89        6.89      4.41 o
   4   7  10        0.34        3.56      5.12 o
   5   7  10       11.43        7.12      4.53 o
  -5   8  10        6.06        6.08      4.92 o
  -4   8  10        6.36       -1.71      3.11 o
  -3   8  10        5.27       12.75      4.13 o
  -2   8  10        6.16        3.32      4.80 o
  -1   8  10        8.79        5.63      4.06 o
   0   8  10       12.52       11.06      4.39 o
   1   8  10        8.23        7.72      4.73 o
   2   8  10       10.61        3.18      5.80 o
   3   8  10        8.77        9.18      4.40 o
   4   8  10        0.32        5.70      4.30 o
  -4   9  10        1.32       -2.05      5.49 o
  -3   9  10        1.75       -5.30      5.30 o
  -2   9  10        1.19        5.97      7.68 o
  -1   9  10        6.54        4.86      3.58 o
   0   9  10       11.47       -0.08      3.50 o
   1   9  10        3.47        0.97      3.51 o
   2   9  10        4.00        3.80      3.90 o
   3   9  10        0.70        2.15      3.57 o
  -2  10  10        1.05        6.51      5.47 o
  -1  10  10        6.07        6.75      5.73 o
   0  10  10        2.87        0.21      3.33 o
  -3  -9  11        1.87       -3.00      3.00 o
  -2  -9  11        5.87        0.78      4.97 o
  -1  -9  11        6.24        6.06      5.28 o
   0  -9  11        2.28        2.89      4.66 o
   1  -9  11        7.25        8.52      6.64 o
  -4  -8  11        0.98       -2.05      4.48 o
  -3  -8  11       10.19       17.41     11.72 o
  -2  -8  11        3.79        7.72      4.95 o
  -1  -8  11       12.07        9.85      4.81 o
   0  -8  11       22.64        7.84      9.37 o
   1  -8  11        9.53       -1.51      4.13 o
   2  -8  11        1.67        0.09      3.44 o
   3  -8  11        1.07        4.98      4.34 o
  -6  -7  11        0.01       -0.06      4.75 o
  -5  -7  11        7.01        0.12      3.96 o
  -4  -7  11        4.84       11.62      4.79 o
  -3  -7  11        2.18        8.22      4.43 o
  -2  -7  11       17.48       17.32      5.23 o
  -1  -7  11       12.13       13.40      4.54 o
   0  -7  11        5.12        1.90      4.73 o
   1  -7  11       16.11        9.74     10.39 o
   2  -7  11        4.29        2.96      4.14 o
   3  -7  11        4.34        4.11      4.84 o
   4  -7  11        7.24       15.59      5.80 o
  -6  -6  11        0.81        4.39      4.31 o
  -5  -6  11        2.51        0.09      6.18 o
  -4  -6  11        3.01        2.00      5.22 o
  -3  -6  11       10.01        7.46      5.40 o
  -2  -6  11        1.65        6.13      4.24 o
  -1  -6  11       42.62       49.11      6.60 o
   0  -6  11       40.91       45.31      9.13 o
   1  -6  11        2.40       -0.12      3.88 o
   2  -6  11       16.14        6.73      6.76 o
   3  -6  11        3.30        0.55      5.78 o
   4  -6  11        4.03        6.27      5.35 o
   5  -6  11        4.90       12.99      6.15 o
  -7  -5  11        0.01        9.82      6.62 o
  -6  -5  11        3.91        5.02      7.18 o
  -5  -5  11       18.61       12.68     10.16 o
  -4  -5  11       33.59       21.49     15.75 o
  -3  -5  11       14.85       15.76      6.40 o
  -2  -5  11       66.56       73.57      8.42 o
  -1  -5  11      137.32      149.38     11.56 o
   0  -5  11       19.07       20.95      5.78 o
   1  -5  11       31.61       29.84      7.55 o
   2  -5  11       15.59       24.07      9.41 o
   3  -5  11       10.37        8.29      9.79 o
   4  -5  11        2.19        1.57      6.50 o
   5  -5  11       14.71       20.24      7.04 o
  -7  -4  11        0.54        9.40      7.25 o
  -6  -4  11        0.42       -7.27      7.27 o
  -5  -4  11       16.98       10.65      8.31 o
  -4  -4  11        4.44        5.18      4.92 o
  -3  -4  11       49.15       43.07      9.71 o
  -2  -4  11       16.38       17.66      5.53 o
  -1  -4  11       14.28       11.99      5.18 o
   0  -4  11       91.24      109.46     10.55 o
   1  -4  11       70.36       69.35     10.40 o
   2  -4  11       21.99       34.86      9.13 o
   3  -4  11        8.75        2.15      7.91 o
   4  -4  11        0.96        2.89      6.59 o
   5  -4  11        6.90       16.27      7.42 o
   6  -4  11        0.53       -3.25      5.85 o
  -8  -3  11        1.39        3.44      7.49 o
  -7  -3  11        1.44        2.88      6.83 o
  -6  -3  11        4.82        6.80      9.47 o
  -5  -3  11        4.43        1.89      5.16 o
  -4  -3  11       17.85       24.97      6.41 o
  -3  -3  11       34.40       25.56      8.35 o
  -2  -3  11      180.22      194.74     13.90 o
  -1  -3  11       12.31       13.09      5.35 o
   0  -3  11       22.64       24.87      6.37 o
   1  -3  11      130.17      130.80     11.45 o
   2  -3  11       12.77       11.47      5.81 o
   3  -3  11        1.60        5.07      6.00 o
   4  -3  11       19.17       23.19      8.50 o
   5  -3  11        0.73       -0.90     14.99 o
   6  -3  11        3.02        4.78      4.34 o
  -8  -2  11        3.45       14.81      9.57 o
  -7  -2  11        0.67       11.31      6.13 o
  -6  -2  11       15.38       17.71     11.83 o
  -5  -2  11        5.10        7.71      7.03 o
  -4  -2  11        6.83        9.47      7.25 o
  -3  -2  11       24.21       15.85      7.82 o
  -2  -2  11       90.28       89.34      9.86 o
  -1  -2  11      145.82      150.32     12.06 o
   0  -2  11      187.47      175.44     12.82 o
   1  -2  11        5.27        5.70      4.82 o
   2  -2  11       29.93       21.51      6.33 o
   3  -2  11       32.14       39.24      7.88 o
   4  -2  11        0.41        4.43      5.91 o
   5  -2  11        0.49       11.37      7.83 o
   6  -2  11        6.33        4.23      6.19 o
  -8  -1  11        0.06       -4.05      7.89 o
  -7  -1  11        0.24       18.08      7.05 o
  -6  -1  11        2.85        2.07      5.53 o
  -5  -1  11        4.54        7.87      5.95 o
  -4  -1  11        0.90        2.14      4.68 o
  -3  -1  11       80.28       94.51     11.00 o
  -2  -1  11       26.86       29.49      7.36 o
  -1  -1  11       28.25       31.89      8.16 o
   0  -1  11       34.34       36.07      8.89 o
   1  -1  11       70.05       77.72     11.59 o
   2  -1  11       19.48       11.31      5.59 o
   3  -1  11       10.29        9.02      5.94 o
   4  -1  11        5.71        7.27      6.27 o
   5  -1  11        0.59       -1.85      3.69 o
   6  -1  11        0.30       10.74      5.89 o
   7  -1  11        0.13       -0.68      9.61 o
  -8   0  11        0.64       -0.17      7.95 o
  -7   0  11        1.21        2.83      5.81 o
  -6   0  11        9.03       -0.14      4.46 o
  -5   0  11        2.51        1.31      5.51 o
  -4   0  11        3.40        1.63      4.71 o
  -3   0  11      169.54      168.45     15.30 o
  -2   0  11      287.90      267.86     17.26 o
  -1   0  11      250.03      247.38     16.17 o
   0   0  11      405.94      383.81     21.32 o
   1   0  11        0.67        0.67      4.12 o
   2   0  11      180.75      189.17     17.60 o
   3   0  11       26.93       23.38      8.72 o
   4   0  11       10.59       17.43      8.43 o
   5   0  11        5.63       -0.79      5.18 o
   6   0  11        0.04        1.25      3.88 o
   7   0  11        0.04        1.33      5.88 o
  -8   1  11        0.09        2.73      5.55 o
  -7   1  11        0.33       -5.68      5.82 o
  -6   1  11        3.08        3.57      5.45 o
  -5   1  11        7.56        7.67      6.00 o
  -4   1  11        1.91        1.22      4.69 o
  -3   1  11       89.18       92.06     10.61 o
  -2   1  11       46.23       45.96      9.55 o
  -1   1  11       29.01       28.26      8.32 o
   0   1  11       41.50       42.89      9.17 o
   1   1  11       98.08       96.96     13.00 o
   2   1  11       11.68        7.11      5.74 o
   3   1  11       12.94        9.39      7.51 o
   4   1  11        3.91        7.05      4.56 o
   5   1  11        0.38       -0.72      4.78 o
   6   1  11        0.35        7.08      5.14 o
   7   1  11        0.16       -0.38      5.79 o
  -8   2  11        3.38        4.62      7.25 o
  -7   2  11        0.86       -0.76      6.20 o
  -6   2  11       13.66        9.12     10.48 o
  -5   2  11        4.24        1.95      6.53 o
  -4   2  11       10.91       11.98      5.87 o
  -3   2  11       10.98       10.19      6.77 o
  -2   2  11       90.20      101.66     10.94 o
  -1   2  11      134.36      147.13     15.13 o
   0   2  11      133.90      124.08     14.48 o
   1   2  11        4.58        4.02      4.75 o
   2   2  11       16.85       14.61      6.56 o
   3   2  11       21.53       25.48      6.04 o
   4   2  11        0.20        4.54      4.41 o
   5   2  11        1.00        8.52      5.16 o
   6   2  11        5.45        9.95      6.11 o
  -8   3  11        1.34        0.04     11.01 o
  -7   3  11        1.37       -0.78      5.31 o
  -6   3  11        5.18        1.50      7.21 o
  -5   3  11        6.69        8.00      5.41 o
  -4   3  11       18.93       11.37      9.99 o
  -3   3  11       36.22       26.57      8.70 o
  -2   3  11      199.22      224.42     15.02 o
  -1   3  11       13.37       13.21      5.72 o
   0   3  11       22.35       19.08      6.55 o
   1   3  11      121.64      120.68     10.83 o
   2   3  11       12.15       12.04      5.63 o
   3   3  11        2.65       -0.34      4.29 o
   4   3  11       19.72       15.71      5.81 o
   5   3  11        0.62       10.50      5.11 o
   6   3  11        2.69        8.52      5.09 o
  -7   4  11        0.49        2.64      5.72 o
  -6   4  11        0.14       -6.23     10.19 o
  -5   4  11       15.80       15.18      6.35 o
  -4   4  11        4.18        6.02      5.31 o
  -3   4  11       56.84       60.56      8.31 o
  -2   4  11       13.03       15.63      6.02 o
  -1   4  11        7.71        9.96      4.99 o
   0   4  11      109.58      117.07     10.41 o
   1   4  11       65.67       68.22      7.76 o
   2   4  11       26.72       33.26      7.29 o
   3   4  11        9.66        4.05      4.20 o
   4   4  11        0.72        3.01      5.69 o
   5   4  11        6.72       17.17      6.08 o
   6   4  11        0.55        0.53      4.39 o
  -7   5  11        0.00        2.88      3.61 o
  -6   5  11        3.78        5.15      4.60 o
  -5   5  11       19.81       20.20      4.93 o
  -4   5  11       33.45       31.01      9.65 o
  -3   5  11       11.18        5.74      4.29 o
  -2   5  11       56.63       71.88     10.32 o
  -1   5  11      140.11      148.47     11.60 o
   0   5  11       15.93       18.62      6.04 o
   1   5  11       26.62       17.03      8.35 o
   2   5  11       15.38        7.75      5.57 o
   3   5  11       10.24       14.09      5.16 o
   4   5  11        1.79        1.12      5.54 o
   5   5  11       13.62       10.58      5.87 o
  -6   6  11        1.06       -2.59      4.63 o
  -5   6  11        2.99        5.37      3.67 o
  -4   6  11        2.71        0.82      3.26 o
  -3   6  11       10.86       10.43      5.12 o
  -2   6  11        3.02        2.45      3.90 o
  -1   6  11       48.49       39.56     14.68 o
   0   6  11       37.40       30.38     10.13 o
   1   6  11        3.47        2.38      4.24 o
   2   6  11       12.13        8.22      5.05 o
   3   6  11        2.61        3.10      4.10 o
   4   6  11        5.05        6.45      6.49 o
   5   6  11        4.14        5.33      6.87 o
  -6   7  11        0.03        6.93      8.71 o
  -5   7  11        6.31        4.30      6.29 o
  -4   7  11        3.73        3.95      5.08 o
  -3   7  11        3.35        1.32      3.63 o
  -2   7  11       19.65       20.89      8.87 o
  -1   7  11        7.69        2.26      4.91 o
   0   7  11        5.63        5.57      4.98 o
   1   7  11       18.14       14.43      6.23 o
   2   7  11        5.50        0.05      5.50 o
   3   7  11        4.97        5.17      4.46 o
   4   7  11        7.03        6.90      6.10 o
  -5   8  11        6.38        4.65      4.71 o
  -4   8  11        1.13        0.54      2.97 o
  -3   8  11        9.72       13.09      4.52 o
  -2   8  11        3.70        1.74      3.85 o
  -1   8  11       12.38       12.54      5.05 o
   0   8  11       23.55       25.71      9.55 o
   1   8  11        7.58        7.93      4.06 o
   2   8  11        1.31       -0.79      3.48 o
   3   8  11        1.82        2.54      4.24 o
  -3   9  11        1.59        4.09      6.04 o
  -2   9  11        6.53        8.31      5.25 o
  -1   9  11        6.84        6.21      5.07 o
   0   9  11        2.68        3.49      4.91 o
   1   9  11        8.80        4.57      4.38 o
  -3  -8  12        3.92       14.04      6.86 o
  -2  -8  12        1.71       12.91      4.89 o
  -1  -8  12        0.90        3.23      5.03 o
   0  -8  12        9.24        5.64      6.37 o
   1  -8  12        1.12        4.55      5.19 o
  -5  -7  12        0.78        5.09      5.02 o
  -4  -7  12        0.32       -4.44      4.44 o
  -3  -7  12        5.32        4.05      8.80 o
  -2  -7  12       19.54        9.81     12.92 o
  -1  -7  12        6.62       -0.03      4.38 o
   0  -7  12        7.20        0.26      4.49 o
   1  -7  12       12.57        5.57      6.14 o
   2  -7  12        0.54       -3.21      4.26 o
   3  -7  12        4.40        9.78      5.80 o
  -6  -6  12        1.51        0.95      5.26 o
  -5  -6  12        6.71        9.69      6.49 o
  -4  -6  12        5.32        1.06      4.78 o
  -3  -6  12        3.35        3.36      4.81 o
  -2  -6  12       30.98       20.81     20.38 o
  -1  -6  12       36.55       21.48     22.30 o
   0  -6  12       21.66       12.67     14.05 o
   1  -6  12       10.18        6.51      6.20 o
   2  -6  12        4.66        6.49      6.31 o
   3  -6  12       14.22       14.88      6.82 o
   4  -6  12        1.45       17.31      6.52 o
  -6  -5  12        2.38        6.56      6.27 o
  -5  -5  12        5.20       -0.71      5.96 o
  -4  -5  12        1.30       -0.41      4.76 o
  -3  -5  12        3.59        2.35      4.61 o
  -2  -5  12        2.16       -0.88      4.26 o
  -1  -5  12       12.62        6.44      6.30 o
   0  -5  12        4.94        1.27      4.62 o
   1  -5  12       18.77       23.73      6.56 o
   2  -5  12       14.22       12.74      8.40 o
   3  -5  12        0.01       10.65     13.52 o
   4  -5  12        1.86        1.75      5.49 o
  -7  -4  12        0.02       -1.54      8.56 o
  -6  -4  12        0.64        6.63      6.71 o
  -5  -4  12        0.22       -1.93      5.11 o
  -4  -4  12        0.99       -0.21      4.78 o
  -3  -4  12       36.20       38.81     24.15 o
  -2  -4  12       12.63       12.32      5.52 o
  -1  -4  12       22.68       22.77      6.31 o
   0  -4  12       65.21       59.12      8.37 o
   1  -4  12        9.53       13.58      6.58 o
   2  -4  12       27.18       29.85      7.83 o
   3  -4  12       19.44       25.94      8.17 o
   4  -4  12        0.88        7.85      6.35 o
   5  -4  12        3.41       -0.54      8.78 o
  -7  -3  12        0.73        9.11      6.38 o
  -6  -3  12        5.62        8.86      8.70 o
  -5  -3  12       15.51        6.37      6.82 o
  -4  -3  12        9.09        2.22      5.27 o
  -3  -3  12        7.54        6.01      5.03 o
  -2  -3  12      196.15      188.75     14.91 o
  -1  -3  12       92.99       99.14     11.02 o
   0  -3  12       13.95       14.24      7.71 o
   1  -3  12       49.80       61.70      9.53 o
   2  -3  12       21.51       36.27     14.83 o
   3  -3  12       19.92       25.80      7.53 o
   4  -3  12       12.93       21.00      7.77 o
   5  -3  12        1.57        5.30      8.14 o
  -7  -2  12        2.41       10.73      6.97 o
  -6  -2  12        0.98       -6.52      7.65 o
  -5  -2  12        3.92        7.32      8.89 o
  -4  -2  12       34.96        0.16      6.45 o
  -3  -2  12       11.55        8.86      5.61 o
  -2  -2  12       23.41       24.69      7.52 o
  -1  -2  12       23.47       26.62      6.86 o
   0  -2  12       47.05       53.69     11.20 o
   1  -2  12        0.73       -0.46      4.53 o
   2  -2  12       27.85       21.61      7.57 o
   3  -2  12       18.07       13.00      7.47 o
   4  -2  12        2.51       22.51      9.52 o
   5  -2  12        8.00       15.09     11.39 o
   6  -2  12        0.99       -1.88     11.42 o
  -8  -1  12        1.52        6.26      9.24 o
  -7  -1  12        0.38        8.30      7.23 o
  -6  -1  12        2.04       -1.68      5.71 o
  -5  -1  12        1.88       -4.69      8.97 o
  -4  -1  12        5.86       11.30     11.01 o
  -3  -1  12        3.73        2.18      4.92 o
  -2  -1  12       42.26       41.92     10.55 o
  -1  -1  12       30.60       23.83      7.27 o
   0  -1  12        1.34        2.33      4.58 o
   1  -1  12       55.56       42.97     33.96 o
   2  -1  12       17.97       15.68      6.88 o
   3  -1  12        7.61       -2.76      5.58 o
   4  -1  12        9.14       13.00      8.90 o
   5  -1  12        3.03        9.01      5.28 o
   6  -1  12        4.95        5.83      4.79 o
  -8   0  12        4.87        2.65      6.86 o
  -7   0  12        2.25        5.82      7.11 o
  -6   0  12        5.97       -9.34     12.43 o
  -5   0  12        8.85        2.23      5.67 o
  -4   0  12       50.17       57.75     10.35 o
  -3   0  12       31.20       34.52      8.48 o
  -2   0  12       24.06       29.36      7.83 o
  -1   0  12        8.85       15.38      6.61 o
   0   0  12       11.23       10.92      6.20 o
   1   0  12        4.44        7.03      5.92 o
   2   0  12        7.41       13.89      8.21 o
   3   0  12        8.65       14.26      7.36 o
   4   0  12        1.02        1.29      4.35 o
   5   0  12        3.57       10.01      5.88 o
   6   0  12        1.22        0.50      3.99 o
  -8   1  12        1.64       16.84     10.33 o
  -7   1  12        0.27        5.85      8.41 o
  -6   1  12        2.29        5.10      5.69 o
  -5   1  12        0.84        0.98      4.90 o
  -4   1  12        3.90        2.12     11.06 o
  -3   1  12        2.84       -2.25      4.99 o
  -2   1  12       58.65       51.22     11.26 o
  -1   1  12       24.90       26.53      7.47 o
   0   1  12        0.93       -0.26      4.69 o
   1   1  12       43.75       34.01      8.40 o
   2   1  12       21.74       13.55     13.46 o
   3   1  12       10.17        9.15     10.96 o
   4   1  12        6.73        7.96      5.34 o
   5   1  12        2.73       -3.27      6.68 o
   6   1  12        5.23        3.27      5.08 o
  -7   2  12        2.13        2.86      7.08 o
  -6   2  12        1.14       -2.10      6.07 o
  -5   2  12        4.40        7.89      6.82 o
  -4   2  12       28.01       14.03     12.68 o
  -3   2  12        9.24        3.48      5.91 o
  -2   2  12       19.12       18.88      7.25 o
  -1   2  12       17.50       17.24      8.67 o
   0   2  12       56.62       56.75     11.53 o
   1   2  12        0.25        1.75      4.56 o
   2   2  12       26.26       -0.61      6.59 o
   3   2  12       17.83       17.48      5.87 o
   4   2  12        2.43       10.24      5.79 o
   5   2  12        6.32       -1.06      5.23 o
   6   2  12        1.37        2.04      6.56 o
  -7   3  12        0.71       -1.77      6.18 o
  -6   3  12        5.40       15.39     11.03 o
  -5   3  12       14.25        5.68      6.28 o
  -4   3  12        6.46        4.05      5.37 o
  -3   3  12        8.42        2.03      7.25 o
  -2   3  12      171.15      185.89     15.72 o
  -1   3  12       88.53      115.39     14.89 o
   0   3  12       15.23       15.85      6.76 o
   1   3  12       46.18       58.63      8.07 o
   2   3  12       16.88        6.24      6.06 o
   3   3  12       18.56       11.71      6.07 o
   4   3  12       12.72        8.66      6.54 o
   5   3  12        1.05        4.79      5.35 o
  -7   4  12        0.01       -6.33      6.33 o
  -6   4  12        0.75       11.52      6.58 o
  -5   4  12        0.09       -1.13      5.11 o
  -4   4  12        2.18        3.36      4.92 o
  -3   4  12       34.24       14.70     15.74 o
  -2   4  12       16.81        8.60      8.46 o
  -1   4  12       30.27       10.08      8.72 o
   0   4  12       58.41       36.69     25.42 o
   1   4  12       10.04        1.25      4.63 o
   2   4  12       28.71       24.69      9.77 o
   3   4  12       19.08       21.31     10.39 o
   4   4  12        0.51       -1.99      5.49 o
   5   4  12        4.48        3.99      6.72 o
  -6   5  12        2.21        0.79      4.70 o
  -5   5  12        3.99        4.95      4.12 o
  -4   5  12        2.58        3.35      3.83 o
  -3   5  12        2.71        2.53      4.83 o
  -2   5  12        7.29        2.51      4.24 o
  -1   5  12        7.13        5.64      4.66 o
   0   5  12        3.08        5.00      4.36 o
   1   5  12       22.44       13.66     10.85 o
   2   5  12       14.87       13.44      6.70 o
   3   5  12        0.21        0.89      4.51 o
   4   5  12        2.20       -1.31      4.07 o
  -6   6  12        1.70        2.05      3.81 o
  -5   6  12        7.01        2.47      5.49 o
  -4   6  12        4.84        4.42      4.39 o
  -3   6  12        4.23        2.99      6.95 o
  -2   6  12       29.52       10.65      8.13 o
  -1   6  12       31.04       26.85     10.81 o
   0   6  12       26.84       30.33     10.97 o
   1   6  12       10.58       23.21      9.76 o
   2   6  12        5.02        5.03      6.31 o
   3   6  12       15.73       17.99      9.12 o
   4   6  12        1.24        3.50      5.78 o
  -5   7  12        1.29       -1.02      3.81 o
  -4   7  12        0.68        2.82      4.54 o
  -3   7  12        6.31        8.88      4.58 o
  -2   7  12       19.73       15.44      6.69 o
  -1   7  12       10.93        6.80      5.05 o
   0   7  12        8.06        8.05      5.12 o
   1   7  12       10.98       17.05      7.52 o
   2   7  12        0.52        7.14      4.95 o
   3   7  12        5.26        8.27      6.29 o
  -3   8  12        3.62        9.56      5.50 o
  -2   8  12        0.95        5.30      4.78 o
  -1   8  12        0.96       -0.59      3.87 o
   0   8  12        6.58       11.93      5.06 o
   1   8  12        1.78        5.42      4.71 o
  -3  -7  13        4.06        2.63      6.99 o
  -2  -7  13        4.31       13.35     14.30 o
  -1  -7  13       20.55       13.59     15.78 o
   0  -7  13        8.94        7.22      6.80 o
   1  -7  13        2.21        1.15      4.18 o
  -4  -6  13        2.24        0.47      5.72 o
  -3  -6  13        8.27       -0.83      4.98 o
  -2  -6  13        2.57        5.21      5.77 o
  -1  -6  13        0.31        2.48      4.55 o
   0  -6  13        9.46        6.68      7.23 o
   1  -6  13        2.28        2.23      5.58 o
   2  -6  13        2.86        6.49      6.37 o
   3  -6  13        0.33       -2.80      4.61 o
  -5  -5  13        8.08        0.35      6.69 o
  -4  -5  13        4.88       -0.07      4.82 o
  -3  -5  13        3.74       -1.11      5.25 o
  -2  -5  13       57.45       66.82     10.99 o
  -1  -5  13        8.73       -0.01      5.37 o
   0  -5  13       10.38        7.38      7.75 o
   1  -5  13       33.70       30.67      8.69 o
   2  -5  13       18.69       23.18      7.50 o
   3  -5  13        3.92        2.23      6.49 o
  -6  -4  13        2.14        1.77      6.70 o
  -5  -4  13        1.94       -3.13      7.55 o
  -4  -4  13       10.62        0.05      6.34 o
  -3  -4  13        9.41        0.80      5.95 o
  -2  -4  13       16.70        0.76      5.44 o
  -1  -4  13       27.98       10.96     13.45 o
   0  -4  13       18.97       24.71     19.72 o
   1  -4  13        0.09       -4.54      5.34 o
   2  -4  13        6.91        6.95      6.62 o
   3  -4  13       10.14       20.42     10.00 o
   4  -4  13        1.89        9.62     18.46 o
  -6  -3  13        1.48       -3.55      6.52 o
  -5  -3  13        1.64        9.51      7.05 o
  -4  -3  13        5.22        0.17      8.51 o
  -3  -3  13        0.27       -1.84      5.89 o
  -2  -3  13        1.17        2.33      6.12 o
  -1  -3  13        4.35        3.24      6.94 o
   0  -3  13       15.79        3.95      6.12 o
   1  -3  13       23.93       30.04      7.97 o
   2  -3  13        0.13       -7.11      7.11 o
   3  -3  13        3.57        3.24      8.19 o
   4  -3  13        0.31       12.35      7.49 o
  -7  -2  13        0.76        1.71      6.94 o
  -6  -2  13        0.14        1.65      5.98 o
  -5  -2  13        3.84        3.81      5.98 o
  -4  -2  13        3.47       -0.39      7.03 o
  -3  -2  13       14.29        1.73      5.57 o
  -2  -2  13       16.04       10.02      9.98 o
  -1  -2  13       14.52        8.03      7.15 o
   0  -2  13       29.01       25.47     20.82 o
   1  -2  13       24.99       14.04     13.60 o
   2  -2  13       14.06        1.19      6.17 o
   3  -2  13        2.53        0.93      6.28 o
   4  -2  13        0.91        3.17     11.64 o
   5  -2  13        4.63       18.12     12.88 o
  -7  -1  13        1.73        5.56      9.86 o
  -6  -1  13        0.31        0.18      5.71 o
  -5  -1  13        3.43        4.55      5.20 o
  -4  -1  13        5.60        4.87      6.66 o
  -3  -1  13        8.75        1.19      5.37 o
  -2  -1  13       23.76        9.35     10.88 o
  -1  -1  13       11.36        4.78      5.90 o
   0  -1  13       14.67        4.47      7.17 o
   1  -1  13       27.53       19.27     18.63 o
   2  -1  13       17.07       18.07      7.72 o
   3  -1  13        0.40       -9.49     11.98 o
   4  -1  13        2.05        1.60      9.93 o
   5  -1  13        1.18       10.23      5.76 o
  -7   0  13        0.36        3.85      8.83 o
  -6   0  13        4.32        4.85      7.19 o
  -5   0  13        0.34        6.11      7.05 o
  -4   0  13        0.50        3.51      6.30 o
  -3   0  13       13.37        3.92      7.29 o
  -2   0  13        0.72       -1.87      5.50 o
  -1   0  13       29.02       26.26     24.15 o
   0   0  13       39.79       18.48     17.34 o
   1   0  13        9.44        5.02      6.32 o
   2   0  13        2.06        1.36      5.59 o
   3   0  13        8.27       14.60     10.03 o
   4   0  13        0.27        3.23      5.24 o
   5   0  13        1.64       -2.85      6.73 o
  -7   1  13        1.64       -7.92      8.17 o
  -6   1  13        0.38        0.60      5.79 o
  -5   1  13        3.41       -4.60      6.50 o
  -4   1  13        6.86        9.15     14.78 o
  -3   1  13        7.00        1.72      5.62 o
  -2   1  13       25.51       18.09     18.42 o
  -1   1  13        8.98        2.53      9.92 o
   0   1  13       13.47        7.71      6.41 o
   1   1  13       27.72        1.87      7.29 o
   2   1  13       17.05       12.44     16.50 o
   3   1  13        0.45        7.62      4.44 o
   4   1  13        2.77       -0.13      5.18 o
   5   1  13        1.61        9.78      7.41 o
  -7   2  13        0.80        4.31      8.88 o
  -6   2  13        0.03       -3.60      6.62 o
  -5   2  13        3.60       -0.49      5.90 o
  -4   2  13        4.80        5.28      6.00 o
  -3   2  13       14.41        3.72      5.92 o
  -2   2  13       18.34        5.16      8.36 o
  -1   2  13       12.29       10.58     10.45 o
   0   2  13       30.93       20.78     19.15 o
   1   2  13       23.95        2.44      7.04 o
   2   2  13       14.33        0.49      4.23 o
   3   2  13        3.52        4.17      8.68 o
   4   2  13        0.80       -5.25      7.51 o
   5   2  13        5.02       -4.69      4.69 o
  -6   3  13        1.52       -1.89      6.30 o
  -5   3  13        2.05      -16.08     16.63 o
  -4   3  13        5.34        2.36      5.70 o
  -3   3  13        0.56        0.83      5.65 o
  -2   3  13        1.72        1.55      5.49 o
  -1   3  13        6.92       10.41      7.76 o
   0   3  13       16.27       10.24      8.27 o
   1   3  13       25.70       10.60      9.54 o
   2   3  13        1.07       -2.50      6.82 o
   3   3  13        2.88        5.85      5.21 o
   4   3  13        0.20        3.16      6.82 o
  -6   4  13        2.00        5.60      6.49 o
  -5   4  13        2.08       -2.02      7.68 o
  -4   4  13       11.88       10.98      8.07 o
  -3   4  13        9.63        2.71      7.05 o
  -2   4  13       13.90       10.08      8.49 o
  -1   4  13       28.52        8.10      6.98 o
   0   4  13       14.81       -0.85      6.39 o
   1   4  13        0.64       -1.10      4.68 o
   2   4  13        6.00        6.36      5.89 o
   3   4  13        9.47       10.10      6.47 o
   4   4  13        2.26        2.02      5.72 o
  -5   5  13        8.38       10.18      5.10 o
  -4   5  13        4.56        0.64      3.87 o
  -3   5  13        3.97        6.74      5.31 o
  -2   5  13       60.50       54.09     19.53 o
  -1   5  13       12.64        9.86      8.37 o
   0   5  13       11.35       11.08      8.34 o
   1   5  13       32.76       44.40     16.36 o
   2   5  13       19.45       10.38      6.78 o
   3   5  13        4.16        5.72      6.02 o
  -4   6  13        2.70        9.00      5.26 o
  -3   6  13        9.13        5.57      6.07 o
  -2   6  13        2.60        2.96      4.76 o
  -1   6  13        1.69       -4.88      4.88 o
   0   6  13       12.61        4.95      5.22 o
   1   6  13        2.67        6.72      5.97 o
   2   6  13        4.04        8.25      5.88 o
   3   6  13        0.50        2.42      6.48 o
  -3   7  13        3.07       -1.44      4.39 o
  -2   7  13        1.91       -4.62      4.62 o
  -1   7  13       20.10       19.66      9.40 o
   0   7  13        7.99        0.35      5.51 o
   1   7  13        2.16       -0.61      4.87 o
  -3  -6  14        0.21       -0.67      7.49 o
  -2  -6  14       10.42        5.45      6.78 o
  -1  -6  14        2.65        0.97      4.93 o
   0  -6  14        7.06       -0.53      4.94 o
  -4  -5  14        0.49        0.38      6.40 o
  -3  -5  14        0.72        0.08      7.55 o
  -2  -5  14        8.93       -0.34      8.06 o
  -1  -5  14        9.28        0.78      7.32 o
   0  -5  14        0.44        1.24      4.85 o
   1  -5  14        2.37        2.60      6.36 o
   2  -5  14        0.73       -1.32      9.26 o
  -5  -4  14        2.97        1.48      7.98 o
  -4  -4  14        6.08       -0.52      7.03 o
  -3  -4  14        3.42        0.30      6.91 o
  -2  -4  14        1.47       -0.16      5.64 o
  -1  -4  14       24.97       14.26     15.38 o
   0  -4  14       20.84       16.85      7.61 o
   1  -4  14        3.88       10.05      7.27 o
   2  -4  14        4.47        6.23      8.20 o
   3  -4  14        2.16        5.49      7.26 o
  -5  -3  14        1.82        1.86      6.86 o
  -4  -3  14        2.38        0.46      6.54 o
  -3  -3  14        2.65       -2.09      5.41 o
  -2  -3  14        3.96       -1.40      5.25 o
  -1  -3  14       14.34       10.94     10.91 o
   0  -3  14        5.42        3.92      5.02 o
   1  -3  14       13.93       19.51      7.44 o
   2  -3  14       11.54        6.72      9.83 o
   3  -3  14        1.29       -6.99      6.99 o
  -6  -2  14        0.15        6.09     14.25 o
  -5  -2  14        0.11       -1.90     10.41 o
  -4  -2  14        2.40       -2.62      8.20 o
  -3  -2  14       10.94        0.03      7.31 o
  -2  -2  14        0.89        7.68      8.70 o
  -1  -2  14        8.49        2.76      6.38 o
   0  -2  14       20.40       19.50     16.34 o
   1  -2  14        3.23       11.47      8.18 o
   2  -2  14        4.93       11.22      9.93 o
   3  -2  14        4.00        1.92      6.80 o
   4  -2  14        0.79       -3.74      7.03 o
  -6  -1  14        0.02        1.14      9.80 o
  -5  -1  14        1.96        3.29      7.79 o
  -4  -1  14        6.42        4.18      7.61 o
  -3  -1  14        0.98        1.37      6.51 o
  -2  -1  14       26.67       17.39     17.11 o
  -1  -1  14       10.28       -5.98      6.80 o
   0  -1  14        1.39       -5.66      8.05 o
   1  -1  14       16.71       -0.08      9.05 o
   2  -1  14        1.63       14.48     10.39 o
   3  -1  14        1.29       -6.93      7.69 o
   4  -1  14        3.02       -2.91      7.14 o
  -6   0  14        2.84        6.34      8.24 o
  -5   0  14        0.09       -3.24      8.64 o
  -4   0  14        5.74        4.24      7.26 o
  -3   0  14        1.39       -4.17      8.27 o
  -2   0  14        0.39       -2.29      6.26 o
  -1   0  14       25.58       20.72     18.22 o
   0   0  14       20.39       19.90     20.88 o
   1   0  14        0.09        1.33      6.15 o
   2   0  14       18.60       18.41      9.06 o
   3   0  14        7.64       20.68      9.74 o
   4   0  14        0.37       -6.68      6.68 o
  -6   1  14        0.02       -7.48      8.99 o
  -5   1  14        2.84        7.95      7.76 o
  -4   1  14        4.92       11.19      9.38 o
  -3   1  14        1.61        7.75      9.38 o
  -2   1  14       23.92        6.80      8.58 o
  -1   1  14        8.41        2.10      5.90 o
   0   1  14        2.67       -3.46      6.63 o
   1   1  14       17.59       14.56     12.99 o
   2   1  14        0.91       -8.52      9.00 o
   3   1  14        1.17        1.53      4.92 o
   4   1  14        3.65        5.05      6.31 o
  -6   2  14        0.06        6.63      7.84 o
  -5   2  14        0.09       16.74     10.35 o
  -4   2  14        2.17       -2.72      6.59 o
  -3   2  14       11.48       21.11     14.38 o
  -2   2  14        0.56       -4.98      7.22 o
  -1   2  14       10.42       16.62     22.57 o
   0   2  14       20.80       16.48     16.41 o
   1   2  14        2.54        0.53      6.97 o
   2   2  14        4.02        4.74      6.60 o
   3   2  14        3.69        0.81      7.02 o
   4   2  14        0.63        3.66      5.26 o
  -5   3  14        1.19        3.80     11.28 o
  -4   3  14        3.43        5.20      6.66 o
  -3   3  14        2.53        2.95      5.61 o
  -2   3  14        4.13        7.21      7.51 o
  -1   3  14       15.71       15.03     16.32 o
   0   3  14        4.59       -5.08      6.45 o
   1   3  14       11.38        3.26      6.35 o
   2   3  14       11.95        4.49      6.32 o
   3   3  14        1.51        2.93      6.76 o
  -5   4  14        3.01        5.30     11.13 o
  -4   4  14        4.49        2.37      6.10 o
  -3   4  14        2.68        3.70      6.27 o
  -2   4  14        2.50       -3.48      4.97 o
  -1   4  14       22.63       13.04     11.36 o
   0   4  14       21.19       18.62     16.11 o
   1   4  14        4.29        9.33      6.55 o
   2   4  14        4.93        2.57      6.42 o
   3   4  14        1.53        3.20      5.82 o
  -4   5  14        0.48        6.12      5.84 o
  -3   5  14        0.88        3.03      4.87 o
  -2   5  14       10.36        6.35      6.13 o
  -1   5  14        8.04        5.10      5.39 o
   0   5  14        0.59       -2.24      4.64 o
   1   5  14        4.58        5.24      5.79 o
   2   5  14        0.24       -1.07      5.10 o
  -3   6  14        0.21       -2.95      5.50 o
  -2   6  14       11.04       11.84      9.86 o
  -1   6  14        3.24       -2.54      4.63 o
   0   6  14        5.32       -1.53      4.75 o
   1   6  14        1.29        4.26      9.76 o
  -3  -4  15        2.28       -1.37      6.65 o
  -2  -4  15        1.41        0.39      7.84 o
  -1  -4  15        5.01        7.60      8.72 o
   0  -4  15        2.45        9.61      8.09 o
   1  -4  15        0.34        8.49      7.84 o
  -4  -3  15        0.63        1.13      9.12 o
  -3  -3  15        4.03        0.12      6.56 o
  -2  -3  15       20.94        0.62      7.24 o
  -1  -3  15        0.37        6.30      6.60 o
   0  -3  15        4.29        8.43      7.77 o
   1  -3  15        7.20       22.97     14.33 o
   2  -3  15        2.14        5.07      8.97 o
  -4  -2  15        0.05       -3.46      9.21 o
  -3  -2  15        9.42       -0.74      8.07 o
  -2  -2  15        7.17        8.60     10.54 o
  -1  -2  15        4.31        4.64      5.80 o
   0  -2  15        8.93        7.24     11.79 o
   1  -2  15        1.27       12.83      9.81 o
   2  -2  15        3.26        1.95     22.94 o
  -5  -1  15        1.12       -7.84      9.25 o
  -4  -1  15        2.09       -2.51      7.77 o
  -3  -1  15        1.31       13.49     16.97 o
  -2  -1  15        3.41        9.53      7.54 o
  -1  -1  15       11.76        7.65     10.81 o
   0  -1  15        0.62       -4.19      6.91 o
   1  -1  15        4.23       -1.43      6.83 o
   2  -1  15        3.77       12.06      9.77 o
  -5   0  15        0.01       -2.19      7.49 o
  -4   0  15        2.31        6.16      8.32 o
  -3   0  15        0.16        7.77      8.05 o
  -2   0  15        2.88       -1.77      8.28 o
  -1   0  15        8.39        9.33     11.42 o
   0   0  15        0.24       -1.76      6.83 o
   1   0  15        0.01        1.56      7.90 o
   2   0  15        1.14        5.54     13.01 o
  -5   1  15        0.89       -8.86      9.04 o
  -4   1  15        1.50       -5.60     12.70 o
  -3   1  15        1.85       -2.61      7.85 o
  -2   1  15        3.78        0.94      7.75 o
  -1   1  15        9.68        5.94      7.83 o
   0   1  15        1.15        0.05      8.32 o
   1   1  15        4.49       -1.76      6.95 o
   2   1  15        2.61        4.27     18.67 o
  -4   2  15        0.05       -3.05      7.65 o
  -3   2  15        9.26        2.63      6.77 o
  -2   2  15        7.15       10.20     10.03 o
  -1   2  15        2.12       -6.22      6.23 o
   0   2  15        8.13        4.29      7.77 o
   1   2  15        1.56        4.51      8.68 o
   2   2  15        2.75        9.08      7.58 o
  -4   3  15        0.62       -4.88      7.17 o
  -3   3  15        3.92       -2.50      6.63 o
  -2   3  15       20.24       10.61     10.59 o
  -1   3  15        0.01        1.82      9.10 o
   0   3  15        4.46        3.89      7.04 o
   1   3  15        7.28       -0.80      8.19 o
   2   3  15        2.02       -2.42      5.38 o
  -3   4  15        2.83        0.33      4.75 o
  -2   4  15        0.79       -3.94      5.62 o
  -1   4  15        7.51       -0.75      6.33 o
   0   4  15        3.82        1.76      6.29 o
   1   4  15        0.76        7.93      7.16 o
  -2  -1  16        7.09        5.35     10.10 o
  -1  -1  16        7.12       -6.68      9.68 o
   0  -1  16        6.31       17.51     13.86 o
  -2   0  16        5.40        9.36      9.10 o
  -1   0  16        0.15        3.27      7.86 o
   0   0  16        4.78        2.29      7.86 o
  -2   1  16        4.98        9.08     10.74 o
  -1   1  16        9.32       -1.78      8.20 o
   0   1  16        5.64       17.39     18.96 o
 
